# Supplementary material for: Sedentary behavior mediates the association between weight-adjusted waist index and cardiovascular disease in patients with diabetes
Source: PLoS One. 2025 Sep 8;20(9):e0331173. doi: 10.1371/journal.pone.0331173 (PMC12416661; doi:10.1371/journal.pone.0331173)
Supplement: S1 Data — (XLSX) [file pone.0331173.s002.xlsx]

## Sheet: 原始数据
patient	SEX	RACE	EDU	Marital	PIR	HDL	BUN	CR	UA	ALB	TG	GLU	ALT	HF	CD	Angina	HA	Stroke	insulin	waist	BMI	weight	WWI	Hypertension	tchol	HBA1C	WBC	seattime	smoke	alcohol	TCVD	sedentary behavior
1	0	4	2	0	0.69	1.16	3.57	98.12	452	39	1.513	9.38	15	0	0	0	0	0	0	118.2	42.39	116.8	10.9369	1	5.22	6	8.2	240	yes	Nerver	0	0
2	1	3	2	0	1.69	1.27	5.71	79.56	255.8	43	1.614	4.5	13	0	1	0	0	0	0	113.7	27.62	89.6	12.0118	0	3.83	6.8	8.9	540	yes	Nerver	1	1
3	0	4	2	1	2.35	0.91	5.71	224.54	160.6	36	4.866	43.13	19	0	0	0	0	0	1	129.8	39.9	107.7	12.5074	1	4.4	11	11.2	30	no	Nerver	0	0
4	0	2	2	1	1.59	1.29	6.78	50.39	190.3	43	1.976	15.27	24	0	0	0	0	0	0	103	32.04	72	12.1387	1	4.32	10	9.3	360	no	Nerver	0	1
5	1	3	3	1	1.15	0.93	4.64	62.76	392.6	44	1.66	10.49	92	0	0	0	0	0	0	121.5	35.84	117.3	11.2183	1	4.68	10.3	4.9	120	no	Nerver	0	0
6	1	3	2	1	1.81	0.67	3.57	65.42	404.5	40	4.143	6.94	31	0	1	1	1	0	0	109.1	31.43	86.5	11.7305	1	5.61	8.9	9.3	120	yes	mild	1	0
7	0	5	1	0	0.69	1.37	4.64	47.74	267.7	47	2.269	6.33	32	0	0	0	0	0	0	95.5	27.18	62.8	12.051	0	4.16	7.9	4.1	600	no	Nerver	0	1
8	0	5	1	0	1.37	1.06	4.64	44.2	297.4	40	2.337	11.32	32	0	0	0	0	0	1	90.8	25.79	54.3	12.3221	1	4.16	8.3	6.6	180	no	mild	0	0
9	0	3	2	0	2.77	0.8	6.07	83.1	321.2	44	3.545	8.38	47	0	0	0	0	0	1	132	41.56	101.8	13.0828	1	4.94	7.6	6.2	360	no	Nerver	0	1
10	1	5	1	1	0.25	1.22	3.57	58.34	273.6	43	0.892	7.83	27	0	0	0	0	0	0	89.5	23.97	64.3	11.1614	0	3.59	6.1	5.7	6	no	Nerver	0	0
11	1	1	1	0	5	1.11	7.14	75.14	350.9	46	1.716	4.83	19	0	0	0	0	0	0	95.5	24.98	72.7	11.2005	1	4.6	6.1	5.9	20	no	mild	0	0
12	0	1	1	0	0.7	1.37	2.86	61	172.5	37	1.773	19.54	20	0	0	0	1	0	1	91.8	22.63	51.6	12.7796	1	4.37	11.7	5.1	480	yes	Nerver	1	1
13	1	1	1	1	3.22	1.29	5	83.1	356.9	42	2.811	5.5	25	0	0	0	0	0	0	115.1	33.1	94.2	11.859	1	3.75	6.6	11.4	180	yes	Nerver	0	0
14	1	2	2	1	0.76	1.09	5.71	185.64	327.1	25	4.053	18.21	21	0	0	0	0	0	0	102.6	27.49	82	11.3303	1	6.85	11.9	8.1	60	yes	heavy	0	0
15	0	3	3	1	5	1.34	6.43	73.37	208.2	45	2.156	7.33	24	0	0	0	0	0	0	84.9	23	62.1	10.7736	1	6.28	5.6	7	420	no	mild	0	1
16	1	3	2	1	3.6	1.71	8.57	84.86	309.3	44	1.332	8.16	23	0	0	0	0	0	1	117.6	34.04	95.5	12.0339	1	5.69	7.2	9.9	360	no	mild	0	1
17	0	1	1	0	0.63	1.24	5.71	51.27	214.1	44	3.669	19.43	27	0	0	0	0	1	0	86.1	22.83	49	12.3	1	6.47	12.3	6.8	120	yes	Nerver	1	0
18	0	5	2	1	1.81	1.32	3.57	68.07	410.4	39	2.043	7.83	17	0	0	0	0	0	0	120.5	40.7	97.9	12.1786	1	4.89	6.4	5.5	300	no	Nerver	0	0
19	1	3	2	1	4.94	1.86	5.71	77.79	463.9	41	1.355	7.88	15	0	1	0	0	0	0	103.6	29.34	82.8	11.3853	1	4.09	6.7	5.1	240	no	mild	1	0
20	0	4	3	0	1.24	1.29	5.71	96.36	392.6	46	1.739	6.11	23	0	0	0	0	0	0	108	31.91	85.2	11.7005	1	5.48	6.6	6	480	yes	Nerver	0	1
21	1	2	2	0	2.18	1.37	4.28	80.44	196.3	43	0.869	16.93	20	0	0	0	0	0	0	83.5	22.14	71.8	9.85427	1	5.3	15.5	7.1	120	no	heavy	0	0
22	1	4	3	0	1.24	1.16	3.21	82.21	398.5	43	3.093	15.32	25	0	0	0	0	0	1	91.5	23.13	67.4	11.1453	0	5.59	12.7	8	600	yes	mild	0	1
23	1	4	2	1	2.75	0.8	6.43	86.63	404.5	32	1.84	7.11	19	0	0	0	0	0	0	105.4	30.59	79.6	11.8136	1	3.72	6.3	12	240	yes	mild	0	0
24	0	1	1	0	0.96	1.6	5	58.34	261.7	40	1.468	2.55	15	0	0	0	0	0	0	114.4	31.28	77.4	13.0034	1	5.15	7.6	11.6	120	no	Nerver	0	0
25	0	3	3	0	1.39	1.06	3.57	66.3	208.2	40	1.964	7.27	16	0	0	0	0	0	0	132.3	48.91	129.3	11.6348	0	5.07	6	8.8	480	no	mild	0	1
26	0	4	2	0	5	1.45	2.86	60.11	309.3	40	0.745	4.77	23	0	0	0	0	0	0	123.5	38.54	101.4	12.2644	1	4.45	5.9	6.3	240	yes	mild	0	0
27	0	2	3	0	0.98	1.24	3.21	45.97	416.4	41	0.869	7.22	18	0	0	0	0	0	0	113	39.55	94.4	11.6303	0	4.6	5.6	6.7	480	yes	Nerver	0	1
28	1	4	3	1	3.93	0.93	12.14	632.06	291.5	43	2.992	15.49	14	1	1	1	1	1	1	126	36.74	124.1	11.3106	1	6.36	6.9	6.2	720	no	Nerver	1	1
29	1	3	3	0	1.09	1.06	2.86	79.56	535.3	40	2.247	5.22	32	0	0	0	0	1	0	143.8	46.75	151.3	11.6907	0	6.26	5.9	8.4	480	yes	heavy	1	1
30	0	5	2	0	0.09	1.27	4.64	50.39	392.6	40	2.856	6.38	38	0	0	0	0	1	0	111.7	34.71	78.1	12.6394	0	7.19	6.3	6.7	120	yes	mild	1	0
31	0	3	3	1	1.86	0.96	3.21	53.92	124.9	39	1.964	20.09	14	0	0	0	0	0	1	104	31.25	78.9	11.7083	0	4.94	8.5	9	300	no	mild	0	0
32	1	1	1	1	2.64	1.01	5.36	99.89	321.2	46	1.14	10.32	29	0	0	0	0	0	1	108.5	30.07	87.3	11.6124	1	3.31	8.5	8.4	480	no	mild	0	1
33	0	1	1	1	1.18	0.96	5	79.56	362.8	37	1.727	11.93	29	0	0	0	0	0	0	99.2	28.91	70.8	11.7895	1	4.32	9.5	6.1	60	no	Nerver	0	0
34	1	3	3	1	5	1.29	4.64	82.21	350.9	43	1.49	8.33	30	0	0	0	0	0	0	108	27.78	88.3	11.4933	1	4.86	7.1	7.3	720	yes	mild	0	1
35	0	4	3	1	5	1.29	5	59.23	374.7	40	1.174	9.55	33	0	0	0	0	0	0	104.2	30.96	74.1	12.1048	1	3.78	8.5	6.4	60	no	Nerver	0	0
36	1	3	3	1	4.46	0.93	6.43	93.7	309.3	45	1.976	10.82	43	0	0	0	0	0	0	105.9	31.28	90.3	11.1443	1	4.58	7.8	7.8	240	no	mild	0	0
37	0	3	2	0	0.62	2.07	5	75.14	237.9	39	2.247	5.05	13	0	0	0	0	0	0	118.5	38.52	86.9	12.7118	1	5.56	7.7	8.4	60	no	Nerver	0	0
38	0	5	1	0	0.66	1.99	5.36	80.44	446.1	41	0.7	10.71	13	0	0	0	0	0	0	79	21.71	45.4	11.7246	1	3.75	6.8	3.6	240	no	Nerver	0	0
39	0	3	2	0	1.03	1.5	6.78	93.7	398.5	42	1.106	7.94	15	0	1	1	1	0	0	102.2	34.4	81.7	11.3068	1	4.16	6.2	4.9	180	no	Nerver	1	0
40	1	1	3	1	5	0.72	4.28	89.28	416.4	40	1.31	9.88	31	0	0	0	0	0	0	145.6	44.05	143.5	12.1545	0	3.83	7.4	6.8	540	yes	mild	0	1
41	0	3	2	1	1.64	1.84	3.21	68.95	297.4	42	1.795	5.27	14	0	0	0	0	0	0	98.8	32.72	82.5	10.8775	0	5.09	5.5	9	300	no	Nerver	0	0
42	1	3	2	1	2.16	0.93	9.28	118.46	469.9	41	1.016	6.27	29	0	0	0	1	0	0	128.6	40.83	120.8	11.7006	1	3.47	6.6	7.9	300	yes	mild	1	0
43	1	3	3	1	4.67	1.16	5.36	86.63	398.5	40	4.008	7.66	34	0	0	0	0	0	0	114.8	31.77	101.8	11.3781	1	5.33	6.7	6.4	480	yes	moderate	0	1
44	1	2	3	1	5	0.91	3.21	58.34	291.5	37	1.073	7.11	29	0	0	1	1	1	1	111.2	29.7	78.9	12.5189	1	2.59	9.3	10.1	360	yes	mild	1	1
45	0	1	1	0	2.4	1.42	4.28	76.02	315.2	43	2.36	7.05	26	0	0	0	0	0	0	99.9	28.1	75.3	11.5125	0	5.9	5.8	9.4	120	no	Nerver	0	0
46	0	3	2	0	1.29	1.97	10.71	111.38	499.6	40	0.824	6.11	19	0	0	0	0	0	0	94.8	25.07	57.7	12.4802	1	6	5.5	7.5	180	yes	mild	0	0
47	1	3	1	1	5	1.06	7.85	99.01	386.6	43	1.276	5.61	21	0	0	0	0	0	0	147.4	48.22	168.8	11.3452	1	3.1	6.8	7.9	480	yes	mild	0	1
48	0	3	3	1	1.59	1.24	13.57	143.21	577	40	2.879	5.5	17	0	0	0	0	0	1	130.1	45.82	117	12.0277	1	5.25	6.8	8.1	600	yes	mild	0	1
49	0	3	2	0	1.39	1.97	7.5	91.94	327.1	44	0.971	6.49	16	0	1	0	1	0	0	87.2	26.17	62.7	11.0124	1	4.32	6.1	5.7	360	no	Nerver	1	1
50	1	4	2	1	4.12	0.83	3.93	86.63	362.8	43	2.156	5.11	18	0	0	0	0	0	0	116.3	35.21	109.8	11.0989	0	5.38	5.5	5.1	120	no	heavy	0	0
51	0	2	1	0	0.62	0.75	6.07	69.84	237.9	43	5.961	8.38	36	0	0	0	0	0	0	101.4	32.5	79.3	11.3868	1	5.53	9.7	11.6	180	no	Nerver	0	0
52	1	3	2	1	5	1.09	7.5	87.52	350.9	42	3.06	7.27	28	0	0	0	1	0	0	123	41.89	117.8	11.3327	1	4.86	6.1	8.9	420	no	Nerver	1	1
53	1	1	2	1	2.46	0.47	3.93	64.53	309.3	45	7.937	9.16	99	0	0	0	0	0	0	131.5	42.4	129.1	11.5734	0	5.53	6.9	5.2	600	no	heavy	0	1
54	1	4	3	0	5	1.29	3.93	82.21	190.3	41	2.766	16.88	21	0	0	0	0	0	0	95.6	26.39	70.9	11.3536	0	3.9	13.5	8	180	yes	mild	0	0
55	0	3	3	1	2.95	1.89	3.21	60.11	261.7	46	1.694	4.88	29	0	0	0	0	0	0	93.6	24.63	64	11.7	0	7.03	5.7	5.7	420	no	mild	0	1
56	1	3	3	1	3.49	0.88	3.21	68.07	261.7	41	2.732	9.66	53	0	0	0	0	0	0	131.8	40.66	130.7	11.5286	1	3.85	6.8	9	360	yes	moderate	0	1
57	0	3	2	0	1.32	0.83	3.93	48.62	178.4	41	4.358	6.94	17	0	0	0	0	0	0	107.5	36.29	94.3	11.0701	1	5.02	7.2	12.8	360	yes	mild	0	1
58	0	2	3	0	1.11	1.03	6.07	78.68	517.5	40	2.676	6.77	29	0	0	0	0	0	0	88	25.84	61.2	11.2488	0	5.84	7.7	6.8	120	no	Nerver	0	0
59	1	1	2	0	2.06	0.78	5.71	88.4	386.6	48	3.353	6.61	43	0	0	0	0	0	0	96.6	26.66	79.8	10.8137	0	4.22	6.6	8.5	300	yes	mild	0	0
60	0	5	3	1	1.51	1.4	4.28	58.34	267.7	41	1.185	5.11	22	0	0	0	0	0	0	112	35.5	92.7	11.6326	1	4.86	5.5	8.6	360	no	mild	0	1
61	0	2	1	0	0.84	2.07	10	61.88	356.9	44	2.066	5.05	15	0	0	0	0	0	0	99.6	27.55	61.4	12.7109	0	4.09	6.7	3.9	720	no	Nerver	0	1
62	1	3	2	1	3.23	1.34	5.36	111.38	321.2	45	1.671	4.94	15	0	0	0	0	0	0	94.3	26.26	65.9	11.6163	1	4.34	5.5	5.8	360	no	mild	0	1
63	0	4	3	1	3.43	1.01	6.78	110.5	446.1	47	4.663	6	17	0	0	0	0	0	0	103.6	30.33	76.4	11.8526	1	3.59	6.2	7	360	no	mild	0	1
64	0	3	2	1	1.55	1.14	5.36	65.42	273.6	41	1.75	2.94	36	0	0	0	0	0	0	136.2	39.98	119.8	12.4437	1	3.57	6.1	5.4	60	yes	Nerver	0	0
65	0	1	1	1	0.09	1.01	4.28	54.81	273.6	44	2.1	9.38	27	0	0	0	0	0	0	89.8	27.48	62.5	11.3589	0	3.7	5.4	8.4	120	no	Nerver	0	0
66	0	3	3	0	2.73	1.11	5.36	53.92	285.5	38	1.931	5.22	14	0	0	0	0	0	0	104.1	36.44	87.2	11.1479	0	4.65	5.5	7.8	540	no	mild	0	1
67	0	5	2	1	2.4	0.59	7.85	47.74	321.2	39	19.667	4.94	27	0	0	0	0	0	0	89.8	27.48	73.2	10.4959	1	9.83	6.9	6.9	300	yes	mild	0	0
68	1	3	1	0	1.58	1.01	6.07	81.33	255.8	38	3.76	14.32	25	0	0	1	0	0	0	117.7	34.49	93.9	12.1463	1	4.4	8.4	9.5	720	yes	Nerver	1	1
69	1	4	2	0	0.74	1.14	3.93	97.24	285.5	38	2.337	10.94	28	0	0	0	0	0	0	113	28.71	116.7	10.4603	1	2.84	13.5	4.5	300	yes	mild	0	0
70	0	3	3	1	4.1	2.97	1.07	64.53	309.3	46	1.648	5.38	49	0	0	0	0	0	0	93.5	23.47	65.6	11.5441	0	7.45	5.4	8.5	480	yes	heavy	0	1
71	1	3	3	0	2.22	0.85	2.86	77.79	226	42	6.718	16.43	32	0	0	0	0	0	1	120.6	34.44	115.2	11.2362	1	5.61	12.9	3.7	720	yes	mild	0	1
72	0	3	1	0	1.11	1.11	5.71	67.18	350.9	44	1.671	9.94	14	0	0	0	0	0	0	104.7	28.81	77.1	11.9239	1	5.69	7.9	5.8	420	yes	mild	0	1
73	0	3	3	0	4.25	1.76	5	71.6	285.5	36	1.547	7.05	19	0	0	0	0	0	0	115	37.79	108.7	11.0302	0	6	5.4	6.2	720	no	mild	0	1
74	1	1	1	1	2.09	1.03	5.36	65.42	267.7	40	3.263	7.72	25	0	0	0	0	0	0	103	30.01	84.8	11.1851	0	4.99	10.2	5.8	120	no	mild	0	0
75	0	4	2	0	0.79	1.22	6.07	138.79	499.6	41	1.547	7.49	11	0	0	0	0	0	0	103.3	34.4	77.1	11.7645	1	5.56	5.6	6.1	480	no	mild	0	1
76	1	3	3	0	3.14	1.32	2.14	70.72	232	49	0.914	8.27	18	0	0	0	0	0	1	82.1	21.57	72.7	9.62888	0	3.83	7.5	8.6	360	yes	heavy	0	1
77	0	4	2	0	0.92	1.68	4.64	61	184.4	45	0.937	5.22	14	0	0	0	0	0	1	106.4	33.93	87.3	11.3877	1	4.09	6.3	5.4	360	no	Nerver	0	1
78	1	1	1	0	0.92	1.14	9.28	152.05	535.3	41	3.737	8.49	11	1	1	1	1	0	1	107	30.96	77	12.1938	1	4.63	7.9	9.3	240	no	mild	1	0
79	0	1	2	1	0.93	1.22	5.71	58.34	232	43	1.253	5.27	28	0	0	0	0	0	0	91	26.93	64.2	11.3573	0	5.33	6.1	10	360	no	Nerver	0	1
80	1	4	2	1	1.16	1.99	2.14	69.84	214.1	42	0.418	4.66	15	0	0	0	0	0	0	91.2	23.68	66.9	11.1502	1	4.22	6.3	4.1	180	yes	mild	0	0
81	0	3	3	1	3.5	1.71	3.21	77.79	368.8	38	1.716	5.72	106	0	0	0	0	0	0	106.7	35.06	86.1	11.4991	1	7.86	7.4	6.7	120	yes	mild	0	0
82	0	3	2	1	3.43	1.5	4.28	61	398.5	39	0.937	7.88	25	0	0	0	0	0	0	116.8	31.95	90.5	12.2777	1	3.23	6.3	6	240	yes	moderate	0	0
83	1	4	3	1	4.12	1.09	3.93	95.47	463.9	35	1.964	6.99	18	0	0	0	0	0	0	128.8	38.88	125.4	11.5018	1	3.93	6.8	8.9	180	yes	moderate	0	0
84	0	3	3	1	4.12	1.66	7.5	125.53	315.2	43	0.96	8.22	24	0	0	0	0	0	1	88.5	20.95	50.4	12.466	1	4.09	7.4	4.9	180	yes	mild	0	0
85	0	3	2	0	0.32	1.89	3.57	75.14	249.8	44	0.689	8.44	14	0	0	0	0	0	0	72.2	21.39	53.8	9.84342	0	5.02	5.8	6.3	60	yes	mild	0	0
86	1	3	3	1	2.4	1.71	15.35	137.02	440.2	41	0.61	6.72	18	1	0	0	0	0	0	100.7	26.69	88.3	10.7164	0	3.39	6.4	5.1	480	no	Nerver	1	1
87	0	3	3	1	5	1.55	5.71	90.17	339	44	1.129	5.11	20	0	0	0	0	0	0	95.7	28.67	77.1	10.899	1	5.22	5.8	7.8	360	no	mild	0	1
88	1	1	2	1	1.01	1.47	8.21	120.22	243.9	36	1.163	7.83	24	0	0	0	0	0	1	96.7	27.08	74.9	11.1734	1	4.11	9.9	6.9	240	yes	mild	0	0
89	1	2	3	1	5	0.96	3.93	68.07	345	40	1.276	6.88	35	0	0	0	0	0	0	109	31.05	88.8	11.567	1	6.41	5.9	7.9	180	no	heavy	0	0
90	0	3	3	0	1.03	1.55	4.28	63.65	303.3	43	2.71	4.44	14	0	0	0	0	0	0	122.1	33.44	89.4	12.9136	1	4.4	7.1	6.6	300	no	Nerver	0	0
91	1	2	3	1	5	0.96	6.07	58.34	321.2	39	2.089	5	23	0	0	0	0	0	0	132	42.85	134.7	11.3734	0	4.09	6.8	9	180	no	Nerver	0	0
92	1	1	1	1	2.64	0.72	3.93	75.14	440.2	40	0.7	7.22	38	1	1	0	1	1	0	108.3	27.74	81.4	12.0037	0	2.72	6.1	10.6	180	yes	mild	1	0
93	1	3	3	0	5	1.34	2.86	100.78	321.2	46	1.423	6.88	19	0	0	0	0	0	0	87	23.46	68.6	10.5041	0	4.11	6.2	6.1	240	yes	mild	0	0
94	0	1	3	1	2.75	1.63	10.35	132.6	297.4	44	1.197	3.94	17	0	0	0	0	0	1	134.5	45.9	121.8	12.1871	1	4.11	5.8	8.8	240	yes	Nerver	0	0
95	0	3	2	1	1.81	2.04	3.21	69.84	184.4	41	0.553	19.82	69	0	0	0	0	0	1	77.3	21.59	58.2	10.1325	0	7.42	8.5	6.1	120	yes	Nerver	0	0
96	0	1	1	0	1.09	1.01	4.28	44.2	232	41	4.234	8.27	19	0	0	0	0	0	0	118.1	38.22	91	12.3802	1	5.72	6.7	6.6	60	no	Nerver	0	0
97	0	1	1	1	0.7	1.68	3.57	48.62	333.1	39	1.581	5.22	14	0	0	0	0	0	0	107.3	35.8	81.2	11.9075	1	5.2	5.6	6.1	360	no	mild	0	1
98	0	2	3	0	1.3	1.42	7.5	60.11	202.2	34	0.756	16.04	62	0	0	0	0	0	1	94.6	30.23	82.6	10.4088	1	4.14	10.7	7.1	600	no	mild	0	1
99	0	3	2	0	1.51	0.72	6.07	106.08	285.5	42	3.895	3.39	15	0	0	1	1	0	0	121.4	36.75	94.9	12.4619	1	4.32	6.6	12.4	600	yes	mild	1	1
100	0	1	2	1	1.09	1.76	3.57	39.78	178.4	42	1.208	5	28	0	0	0	0	0	0	93.9	29.07	70.3	11.1992	1	4.06	5.2	4.1	120	no	Nerver	0	0
101	1	2	3	1	4.64	0.96	5	78.68	350.9	44	2.54	10.94	52	1	1	0	0	0	1	119.2	33.01	107.2	11.5127	1	5.15	9.6	4.7	180	yes	heavy	1	0
102	1	3	2	1	2.18	1.24	3.21	77.79	339	40	0.982	7.38	43	0	0	0	0	0	0	100.7	29.09	89.1	10.6682	1	3.9	5.8	7.5	180	no	Nerver	0	0
103	0	1	2	0	2.62	1.66	10	85.75	469.9	38	2.269	5.5	15	0	0	1	1	0	0	98.1	27.38	60.3	12.6331	1	4.73	6.7	6.9	120	no	Nerver	1	0
104	1	3	3	1	5	1.4	3.93	78.68	220.1	42	0.655	7.99	46	0	0	0	0	0	1	110.5	29.86	106.1	10.7276	0	3.67	7	7.1	180	no	mild	0	0
105	0	1	3	1	0.43	1.78	6.78	83.98	410.4	37	0.892	5.16	18	0	0	0	0	0	0	110.4	40.46	89.1	11.6958	1	5.07	5.7	9.3	180	no	Nerver	0	0
106	1	3	3	0	2.2	1.86	6.78	79.56	249.8	42	0.79	7.83	20	0	1	0	1	0	0	82.5	21.42	59.1	10.7315	1	4.6	5.5	4.1	120	yes	mild	1	0
107	1	3	2	1	2.33	0.78	2.86	86.63	237.9	42	5.272	8.44	30	0	0	0	0	0	0	109.5	30.86	89.5	11.5745	1	3.96	6.5	7.1	120	no	moderate	0	0
108	0	1	2	0	2.4	0.98	7.85	70.72	321.2	46	3.127	8.05	13	0	0	0	0	0	0	100	28.07	66.4	12.272	1	6.08	6.7	11.3	480	yes	Nerver	0	1
109	1	1	2	1	1.09	0.91	5	97.24	428.3	44	1.84	6.49	28	0	0	0	0	0	0	104.7	29.16	89.6	11.061	1	5.74	6	15.8	480	yes	mild	0	1
110	1	4	2	0	5	0.8	3.21	100.78	404.5	41	2.134	7.72	56	0	0	0	0	0	0	100	34.8	93.6	10.3362	0	6	6.4	4.6	240	yes	Nerver	0	0
111	0	2	2	0	1.09	1.34	7.14	83.98	321.2	43	2.111	7.88	26	1	0	1	0	0	0	117.8	37.77	89.1	12.4798	1	4.11	7	9.1	360	no	Nerver	1	1
112	1	4	2	0	0.83	1.37	5.71	74.26	261.7	42	1.298	5.05	28	1	1	0	0	0	0	116	33.29	91.3	12.1401	1	3.34	6.6	7.4	180	yes	moderate	1	0
113	1	4	2	0	3.23	1.99	4.28	83.1	226	44	1.197	7.6	22	0	0	0	0	0	1	112.5	30.4	98.6	11.3296	1	6.98	6.8	7.3	120	yes	mild	0	0
114	0	3	3	1	2.27	1.63	5.36	73.37	422.3	37	1.682	7.66	14	0	0	0	0	0	0	108.1	31.35	90.5	11.3632	0	5.33	7	8.6	360	no	Nerver	0	1
115	1	3	2	1	4.12	1.24	10	130.83	356.9	44	2.235	14.16	22	0	0	0	0	0	1	105.7	28.22	82.9	11.6091	1	5.38	8.5	8.9	300	no	mild	0	0
116	1	4	2	1	3.23	0.72	4.28	84.86	297.4	42	1.964	15.38	15	0	0	0	0	0	0	88.5	26.79	86.6	9.51008	0	6.13	12.2	8.1	480	no	mild	0	1
117	0	3	2	1	1.51	0.98	11.42	73.37	392.6	38	1.964	5.05	17	0	1	0	0	0	1	113.2	30.75	79.3	12.7119	1	4.22	6.7	11	540	yes	Nerver	1	1
118	0	3	3	1	3.43	1.01	4.64	65.42	434.2	42	2.292	6.16	27	0	0	0	0	0	0	127.1	38.92	102.9	12.5296	1	5.79	6.7	10.5	360	no	Nerver	0	1
119	1	5	3	1	0.76	1.4	7.14	74.26	339	44	1.095	6	41	0	0	0	0	0	0	86.8	22.03	59.4	11.2623	0	6.9	6.4	7.2	20	no	mild	0	0
120	1	3	3	0	1.94	1.03	7.85	81.33	315.2	43	1.344	7.27	49	0	1	1	0	0	0	99.2	26.22	74.7	11.4776	1	2.82	6.6	12.9	480	yes	mild	1	1
121	0	1	1	0	0.78	1.32	6.43	65.42	398.5	40	1.445	6.16	11	0	0	1	0	0	0	113.7	33.89	86	12.2606	1	3.03	6.9	9.1	360	yes	Nerver	1	1
122	1	3	3	0	1.11	1.73	5.71	68.07	232	47	0.745	15.88	19	0	0	0	0	0	1	87.6	25.99	81.9	9.67971	0	4.99	10.2	8.6	60	yes	heavy	0	0
123	0	1	2	0	0.74	1.6	5	72.49	362.8	42	3.172	7.72	17	0	0	0	0	0	0	99.1	25.92	71.6	11.7116	1	6.49	6.4	9.5	300	yes	mild	0	0
124	1	5	3	1	2.06	2.07	3.93	70.72	333.1	39	0.373	6.77	26	1	1	1	1	0	1	86.8	21.21	58.8	11.3196	1	4.22	9.7	6.4	300	yes	heavy	1	0
125	0	3	3	0	2.95	1.03	10.35	119.34	279.6	36	2.01	8.16	47	1	0	0	1	1	0	102	35.24	85.2	11.0505	0	4.29	7	11.5	600	no	Nerver	1	1
126	1	1	1	1	1.24	1.16	6.07	105.2	356.9	43	3.285	4.55	20	0	0	0	1	0	0	111.6	32.29	93	11.5724	1	4.06	5.7	6.2	45	yes	Nerver	1	0
127	1	4	3	1	3.55	0.98	3.57	118.46	398.5	38	1.761	8.88	25	0	0	0	0	0	0	156	56.43	160.8	12.3022	1	5.09	7.9	10.6	360	no	mild	0	1
128	1	3	3	1	2.47	1.24	8.21	90.17	386.6	45	1.49	7.16	21	0	0	0	0	0	0	106.9	30.41	90.6	11.2309	1	5.35	6.8	7.3	300	yes	mild	0	0
129	1	3	2	0	0.96	0.67	3.57	86.63	184.4	40	2.969	14.6	54	0	0	0	0	1	0	110.2	28.59	91.7	11.5079	1	4.32	9.3	10.8	360	yes	mild	1	1
130	1	4	2	1	1.81	1.42	3.57	93.7	220.1	36	1.298	8.72	17	0	0	0	0	0	0	96.7	24.05	71.4	11.444	1	5.56	8.3	6.5	360	yes	mild	0	1
131	0	3	3	1	4.92	2.04	5.36	78.68	356.9	42	2.811	5.16	21	0	0	0	0	0	0	85.9	25.73	61.9	10.9181	0	8.59	5.8	5.5	300	no	mild	0	0
132	1	2	2	1	3.81	1.53	5.71	77.79	440.2	43	1.027	6.38	24	0	0	0	0	0	0	129	36.61	103.2	12.6984	0	6.41	6.6	10.4	360	yes	moderate	0	1
133	1	1	1	1	0.62	0.78	2.5	62.76	339	41	3.353	8.55	22	0	0	0	0	0	0	122.6	31.54	86.4	13.1897	1	4.37	6.3	12.2	180	yes	heavy	0	0
134	1	4	3	0	1.48	0.8	4.64	89.28	386.6	47	2.743	7.05	16	0	0	0	0	0	0	92.8	24.98	74	10.7878	1	4.55	5.8	3.7	120	yes	moderate	0	0
135	0	1	3	1	1.36	1.58	2.14	56.58	220.1	42	1.863	8.38	123	0	0	0	0	0	0	90.2	24.13	62.7	11.3913	0	6.36	5.2	9.3	180	no	mild	0	0
136	1	2	3	0	5	1.76	1.79	67.18	178.4	49	2.043	11.6	28	0	0	0	0	0	0	101.7	24.86	81.9	11.2377	0	6.05	9	9.1	420	yes	moderate	0	1
137	1	3	2	1	5	0.72	10.35	118.46	315.2	41	4.211	12.77	16	1	0	0	0	0	1	140	42.69	114.4	13.0893	1	3.26	7.7	8.9	300	yes	mild	1	0
138	1	4	3	1	2.68	1.14	2.86	69.84	255.8	41	3.782	14.38	50	0	0	0	0	0	0	120	39.87	114.4	11.2194	1	5.79	11.8	8.1	180	yes	mild	0	0
139	0	3	3	1	4.37	0.96	5	66.3	309.3	41	4.787	8.44	19	0	0	0	0	0	0	136.5	40.68	130.2	11.9626	1	5.28	5.5	13.7	600	no	mild	0	1
140	0	3	2	0	1.94	1.55	6.78	85.75	493.7	40	1.05	5.94	44	0	0	0	0	1	0	120	44.96	117.4	11.0751	1	4.16	6.8	7.8	300	no	Nerver	1	0
141	1	3	2	1	2.75	1.06	4.28	96.36	327.1	43	1.49	6.38	21	0	0	0	0	0	0	121.9	35.71	107	11.7845	1	5.22	5.7	7.2	180	no	mild	0	0
142	0	5	3	0	1.1	1.86	7.5	97.24	333.1	44	2.134	7.38	24	0	0	0	0	0	0	81.3	23.34	58.7	10.6114	1	5.51	5.3	10.6	300	no	mild	0	0
143	1	4	3	1	1.57	1.14	5.36	85.75	356.9	39	1.31	4.61	14	0	0	0	0	0	0	96.9	28.67	85	10.5103	1	3.54	5	7.5	300	yes	mild	0	0
144	1	4	3	1	1.92	1.19	3.93	109.62	273.6	44	0.937	10.05	31	0	0	0	0	0	0	95.5	25.96	85.6	10.3221	1	3.83	5.1	4.7	960	no	Nerver	0	1
145	1	3	3	1	3.63	0.96	6.07	91.05	458	38	3.455	6.27	26	0	0	0	0	0	1	152.8	52.65	160.7	12.0536	1	5.2	7	9.6	600	yes	mild	0	1
146	0	1	2	1	4.12	1.14	19.28	148.51	505.6	37	1.908	10.49	12	1	1	0	1	0	0	101.2	30.34	82.2	11.1621	1	4.03	7.8	5.1	360	no	mild	1	1
147	1	3	3	0	0.09	2.48	3.21	62.76	386.6	51	1.05	4.61	27	0	0	0	0	0	0	96.2	22.57	76.9	10.9701	1	5.48	5.4	6.1	600	yes	mild	0	1
148	0	4	3	1	2.17	1.84	2.86	43.32	196.3	37	0.565	7.27	13	0	0	0	0	0	0	98.3	29.85	76.9	11.2096	1	5.28	6.5	6.2	240	no	mild	0	0
149	1	4	3	1	5	1.84	5	93.7	261.7	41	1.197	7.44	18	0	0	0	0	0	1	114.7	36.38	126.4	10.2021	1	5.59	6.3	5.9	120	no	mild	0	0
150	1	3	2	0	1.04	1.24	10	206.86	356.9	41	1.106	11.27	19	0	1	0	0	0	0	110.8	29.51	73.3	12.9416	1	3.85	8.3	11	600	yes	mild	1	1
151	1	3	2	0	2.4	0.98	3.57	84.86	267.7	43	1.174	9.05	15	0	1	0	0	0	0	98.9	25.47	80.7	11.0093	1	3.96	7.3	6.3	360	yes	Nerver	1	1
152	0	4	3	0	2.43	0.98	3.21	70.72	345	37	1.163	6.22	26	0	0	0	0	0	0	120	41.4	104.4	11.7444	1	4.34	6.1	9.9	300	no	Nerver	0	0
153	0	1	1	1	0.51	1.16	2.14	47.74	220.1	36	1.31	17.37	24	0	0	0	0	0	0	143.2	52.86	128.8	12.6178	0	4.86	11.5	9.9	300	yes	Nerver	0	0
154	0	5	3	1	1	1.11	5	93.7	410.4	40	1.648	8.6	22	0	0	0	0	0	0	89.3	25.1	52.7	12.3012	0	3.39	6	6.1	60	no	mild	0	0
155	1	1	2	1	1.05	0.98	4.64	67.18	237.9	43	2.687	4.72	52	0	0	0	0	0	0	113.8	34.34	96	11.6147	0	5.43	7.6	10.9	720	no	moderate	0	1
156	0	5	3	1	5	1.94	8.21	68.07	291.5	37	0.474	5.61	14	0	0	0	0	0	0	90.8	25.79	69.8	10.8682	0	4.03	6.7	3	180	no	Nerver	0	0
157	1	3	3	1	1.68	1.24	5	110.5	410.4	41	1.14	4.83	21	0	0	0	0	0	0	99.2	24.18	71.7	11.7153	1	5.95	6	7.1	240	yes	mild	0	0
158	0	2	3	1	5	1.42	6.43	76.02	362.8	40	1.682	6.61	31	0	0	0	0	0	1	105.5	36.82	85.3	11.4229	1	4.14	7.2	9.9	180	no	mild	0	0
159	1	1	1	0	1.5	0.62	4.64	83.1	428.3	45	2.495	7.55	39	0	0	0	0	0	0	104.5	30.43	86.1	11.262	1	3.13	5.7	8.7	120	yes	mild	0	0
160	1	3	2	1	2.95	1.14	5.71	74.26	249.8	32	1.524	10.21	19	0	0	0	0	0	0	99.1	27.92	85.1	10.7426	1	3.85	10.1	16	660	yes	moderate	0	1
161	1	5	3	0	0.92	1.11	4.64	90.17	261.7	40	1.05	7.77	11	0	0	0	0	0	0	106.5	27.78	84	11.6201	1	3.41	7	7.1	60	yes	mild	0	0
162	1	1	2	1	1.35	0.96	2.86	47.74	356.9	40	4.132	8.05	101	0	0	0	0	0	0	124.7	39.07	117.6	11.4991	0	5.59	7.6	7.6	480	yes	moderate	0	1
163	1	3	3	1	3.88	1.58	5.71	89.28	368.8	45	0.395	2.28	19	0	0	0	0	0	1	87.7	25.65	92.1	9.13839	1	3.41	5.1	5.6	660	no	Nerver	0	1
164	0	1	1	0	0.39	0.98	5.71	63.65	356.9	38	1.592	15.54	13	0	0	0	0	0	0	107	32.85	78.2	12.0999	0	6.44	12.1	8.3	0	no	Nerver	0	0
165	0	3	2	1	2.75	1.22	2.86	53.92	220.1	40	2.066	6.16	26	1	0	0	1	1	0	132.4	37.57	106.8	12.8116	0	5.66	6.5	6.6	300	yes	mild	1	0
166	0	3	2	0	1.66	1.66	4.28	58.34	243.9	39	1.456	12.1	10	0	0	0	0	0	1	97.5	30.19	69.2	11.7206	1	3.65	6.7	4.9	360	no	mild	0	1
167	1	3	3	1	1.72	0.78	7.85	77.79	392.6	44	2.687	6	32	0	0	0	0	0	1	117.6	30.79	82.7	12.9317	1	3.67	7.2	7.8	240	yes	mild	0	0
168	1	5	2	1	1.01	1.14	6.07	97.24	440.2	41	1.671	9.05	43	0	1	0	0	0	1	94.7	25.21	64.7	11.7733	1	4.55	8.4	6.1	120	no	mild	1	0
169	1	4	1	1	0.62	1.16	5.36	137.02	434.2	36	1.106	3.89	12	0	0	0	0	1	0	99.1	23.54	75.1	11.4355	1	4.16	6.6	12.7	360	yes	Nerver	1	1
170	0	3	2	1	1.31	1.06	2.86	72.49	404.5	41	1.524	5.94	24	0	0	0	0	0	0	117.4	47.11	137.1	10.0265	1	4.4	5.8	10.1	300	yes	mild	0	0
171	1	3	3	1	1.37	0.91	5	97.24	469.9	41	2.134	7.44	24	0	0	1	0	0	0	124	36.15	113	11.6649	0	5.43	6.8	10.9	600	yes	mild	1	1
172	1	3	3	1	2.49	1.37	5.71	78.68	398.5	41	1.739	6.11	68	0	0	0	0	0	0	120.2	36.99	120.1	10.9681	1	5.25	6.2	5.5	240	no	mild	0	0
173	0	3	3	1	5	1.89	7.14	66.3	255.8	48	1.626	4.66	17	0	0	0	0	0	0	90.5	25.69	83.8	9.88614	0	6.13	5	5.1	780	yes	moderate	0	1
174	1	4	3	1	3.09	1.11	6.07	130.83	315.2	35	1.106	6.49	15	0	0	0	0	0	0	154.7	44.92	155.4	12.4098	0	4.63	6.2	4.7	480	yes	Nerver	0	1
175	1	3	2	1	2.47	0.85	8.93	136.14	565.1	41	1.502	7.99	22	0	1	0	0	1	1	97.2	27.21	73	11.3764	0	2.33	8.1	7.9	480	yes	mild	1	1
176	0	4	3	0	5	1.24	6.07	97.24	356.9	43	2.574	12.55	24	0	0	0	0	0	1	89	30	79.8	9.96296	0	5.53	7.7	6.4	120	no	Nerver	0	0
177	0	3	2	0	0.55	1.16	1.79	56.58	392.6	41	0.463	11.16	19	0	0	0	0	0	0	122.3	31.18	85.3	13.2419	1	5.33	7.4	6.4	600	yes	mild	0	1
178	1	4	2	1	5	1.58	7.14	85.75	368.8	42	2.145	5.94	47	0	1	0	0	0	0	112	34.11	94.9	11.497	1	5.87	8	6.4	240	yes	Nerver	1	0
179	0	1	1	1	1.03	1.91	4.28	76.02	475.8	40	1.344	6.11	9	0	0	0	0	0	0	76	21.07	46.6	11.1332	1	4.42	5.6	9.4	60	yes	mild	0	0
180	0	1	2	1	1.35	1.11	3.21	61.88	220.1	35	3.082	7.33	41	0	0	0	0	0	0	117.7	33.16	90.5	12.3723	0	4.16	5.6	5.6	120	yes	Nerver	0	0
181	0	3	2	0	2.03	1.19	3.93	54.81	273.6	43	1.705	5.44	19	0	0	0	0	0	0	95	27.55	58.8	12.389	1	4.6	6	6.8	480	yes	mild	0	1
182	0	4	2	1	2.51	0.96	3.57	68.07	279.6	42	0.881	6.77	23	0	0	0	0	0	0	115.4	34.31	95	11.8398	1	3.13	6.9	7.1	300	no	Nerver	0	0
183	0	2	2	1	4.74	1.16	5	55.69	249.8	43	2.856	6.38	21	0	0	0	0	0	0	129.8	35.97	92.9	13.4669	0	5.48	6.1	7.8	600	no	Nerver	0	1
184	1	4	3	0	1.94	1.14	5.71	82.21	410.4	45	1.75	6.55	24	0	0	0	0	0	0	123.7	34.64	108.4	11.8811	0	6.67	7	8.8	840	yes	mild	0	1
185	1	3	2	1	3.98	1.58	5.36	69.84	243.9	43	0.531	14.04	27	0	0	0	0	0	1	104	26.94	84.2	11.3338	0	5.22	8.6	7.6	120	yes	heavy	0	0
186	1	1	2	1	0.91	0.7	3.93	71.6	136.8	46	16.404	22.65	48	0	0	0	0	0	0	95.7	26.35	75	11.0505	0	8.33	12.3	6.5	480	yes	moderate	0	1
187	0	1	3	0	0.66	1.27	6.07	81.33	267.7	47	1.863	7.49	128	0	0	0	0	0	0	100.7	34.52	80.8	11.2027	1	6.05	7.8	7.2	120	no	Nerver	0	0
188	0	2	1	1	0.6	1.09	2.86	46.85	267.7	44	3.872	7.38	42	0	0	0	0	0	0	93.5	27.52	60.2	12.0507	0	5.72	6	8.2	240	no	mild	0	0
189	1	3	3	0	1.62	0.98	5	87.52	362.8	45	4.008	12.43	24	0	0	0	0	0	0	143.8	42.89	149.5	11.7608	0	5.15	9.2	10	480	no	mild	0	1
190	1	3	3	1	4.54	0.88	5	87.52	350.9	38	2.337	10.94	20	0	0	0	0	0	1	125	39.16	126.3	11.1227	0	4.16	7.4	5.5	480	no	mild	0	1
191	0	4	2	1	1.64	1.16	6.07	83.1	339	43	1.084	9.1	17	0	0	0	0	0	0	92.1	25.34	62.7	11.6312	1	4.42	7.4	7.3	120	no	Nerver	0	0
192	1	4	2	0	1.39	1.11	3.21	65.42	261.7	38	1.264	5.72	56	0	0	0	1	1	1	148.5	48.79	168.6	11.4366	1	2.56	5.9	7.6	300	yes	mild	1	0
193	1	4	3	1	5	1.68	5.71	66.3	285.5	38	0.35	3.77	26	0	0	0	0	1	1	107.2	27.2	90.9	11.2438	1	3.59	6	6.7	420	yes	mild	1	1
194	1	4	3	1	3.29	2.12	5	100.78	475.8	46	1.919	4.77	37	1	1	0	0	1	0	101.7	32.72	90.7	10.6787	1	5.59	5.9	7.1	240	no	moderate	1	0
195	1	3	2	1	1.78	1.19	6.78	79.56	321.2	46	0.519	7.99	33	0	0	0	0	0	0	100.1	24.98	78.7	11.2836	1	2.61	7.2	7.6	480	yes	Nerver	0	1
196	1	3	3	1	5	2.69	3.93	83.98	380.7	41	1.637	6.33	16	0	0	0	0	0	0	108.1	26.18	96.3	11.0157	0	6.96	5.7	6.2	480	yes	Nerver	0	1
197	0	4	2	1	1.14	1.97	3.21	63.65	291.5	42	2.202	7.77	36	0	0	0	0	0	0	104.5	31.05	77.8	11.8475	1	7.09	7.1	8.8	120	no	mild	0	0
198	0	3	1	0	0	0.96	3.21	84.86	362.8	37	2.168	9.83	30	0	0	0	0	0	0	131	41.22	115.1	12.2105	0	6.28	7.8	8.6	300	yes	moderate	0	0
199	1	4	3	1	5	1.24	3.93	101.66	541.3	42	1.75	7.6	18	0	0	0	0	0	0	137.2	42.46	141.1	11.5502	1	5.46	7.9	6.5	600	yes	heavy	0	1
200	1	3	3	0	3.88	0.93	4.64	70.72	446.1	41	3.59	8.1	25	0	0	0	0	0	0	120.6	37.46	119.1	11.0507	0	5.64	5.5	7.9	300	no	moderate	0	0
201	0	1	2	0	1.11	1.97	7.14	64.53	398.5	43	1.039	9.05	22	0	0	0	0	1	0	94.1	26.59	65.7	11.6093	1	5.66	6.8	7.3	360	yes	Nerver	1	1
202	0	1	3	0	0.56	1.81	3.93	58.34	333.1	38	1.761	9.49	18	0	0	0	0	0	0	101.1	30.81	72.7	11.8572	1	6.88	7.7	7.7	180	no	mild	0	0
203	0	4	3	0	1.66	1.19	7.5	107.85	612.6	39	1.603	4.72	26	0	0	0	0	1	0	108.3	33.75	88.8	11.4927	1	3.57	6	9.9	480	yes	mild	1	1
204	1	5	3	1	2.33	0.96	3.93	99.89	440.2	42	3.41	8.1	34	0	0	0	0	0	0	98.9	31.7	97.3	10.0263	1	4.22	6	7.1	360	no	mild	0	1
205	1	3	3	1	4.54	0.98	5.71	82.21	463.9	47	2.947	7.55	40	0	0	0	0	0	0	108.9	27.9	110.7	10.3503	1	6.13	5.6	5.9	480	yes	mild	0	1
206	1	4	2	1	2.27	0.62	8.21	142.32	588.9	41	1.152	5.55	13	0	0	0	0	0	0	145.4	46.26	145.9	12.0375	1	3.54	5.3	6.1	720	no	Nerver	0	1
207	1	3	3	1	4.23	1.01	6.43	83.1	434.2	43	1.366	5.77	30	0	0	0	0	0	0	133.5	38.16	122.4	12.0668	1	4.11	6.2	7.8	300	no	mild	0	0
208	1	3	3	1	3.09	1.06	5.36	93.7	380.7	42	1.524	8.77	16	0	0	0	0	0	0	117.3	33.37	112.6	11.0542	1	3.7	7.5	8.4	480	no	mild	0	1
209	0	5	3	0	4.65	0.96	3.21	46.85	243.9	40	1.761	14.93	73	0	0	0	0	0	0	122.7	40.69	119.4	11.229	1	5.69	11.4	7.4	300	no	Nerver	0	0
210	1	3	2	1	1.24	1.11	5.71	94.59	475.8	45	2.19	6.05	23	1	1	1	1	0	0	103.1	28.26	83.8	11.2625	1	4.47	6.3	5.5	360	yes	Nerver	1	1
211	1	1	2	1	1.22	1.01	5	65.42	362.8	42	1.558	8.49	69	0	0	0	0	0	0	121	39.66	102.8	11.9341	0	6.15	7.9	6.9	660	no	mild	0	1
212	0	3	2	0	2.81	1.16	7.85	77.79	327.1	39	3.602	7.22	22	0	0	0	0	0	0	99	28.11	62.4	12.5326	1	5.38	5.7	5.1	360	no	mild	0	1
213	0	3	2	0	5	1.45	2.86	49.5	237.9	43	1.298	8.22	22	0	0	0	0	0	0	115	37.38	106.5	11.1435	0	5.38	5.6	11	240	yes	mild	0	0
214	0	3	3	0	0.05	0.8	4.64	107.85	469.9	38	2.145	10.88	19	1	0	0	0	1	0	106.5	36.21	91.2	11.152	1	4.34	7.2	7.8	360	yes	mild	1	1
215	1	3	3	1	5	1.63	4.28	80.44	255.8	41	0.339	14.49	61	0	0	0	0	0	1	116	31.49	115	10.8171	0	4.03	7.6	12.1	240	no	mild	0	0
216	0	1	2	1	1.81	2.07	5.71	67.18	261.7	44	0.779	8.88	15	0	0	0	0	0	0	106.6	33.64	88.6	11.3251	1	4.86	7.3	6.9	180	no	mild	0	0
217	0	3	3	0	0.91	1.16	3.93	54.81	333.1	40	3.477	8.77	33	0	0	0	0	0	0	120.5	41.08	105.7	11.7206	0	7.89	7	7.5	240	no	mild	0	0
218	1	2	2	1	3.71	1.55	3.93	62.76	362.8	40	1.039	5.38	23	0	0	0	0	0	0	103.6	30.59	73.3	12.1006	1	3.85	6.1	13	240	yes	mild	0	0
219	0	3	1	0	0.96	1.99	4.64	75.14	362.8	38	0.632	6.55	20	0	0	0	0	0	1	109.4	34.19	87.3	11.7087	1	4.45	6.4	6.4	300	no	Nerver	0	0
220	0	1	1	0	1.1	1.01	8.21	133.48	511.5	41	1.795	5.5	15	0	0	0	0	0	0	99.4	28.68	70.6	11.83	1	3.85	6.1	8.1	480	no	Nerver	0	1
221	1	1	2	1	0.68	0.62	7.14	92.82	469.9	46	8.817	7.94	50	0	0	0	0	0	0	96.1	27.62	70.1	11.478	0	6.21	5.7	6.6	60	yes	heavy	0	0
222	1	1	2	1	1.11	1.16	3.21	95.47	345	43	1.016	7.38	18	0	0	0	0	0	0	72.8	19.82	58.5	9.51817	0	3.9	5.1	5.7	120	yes	Nerver	0	0
223	0	3	3	0	3.6	1.01	5	114.92	404.5	34	1.761	13.1	55	0	0	0	0	0	0	113.4	33.02	85.6	12.2568	1	6.23	6	11	480	yes	mild	0	1
224	1	3	3	1	3.28	0.85	8.21	100.78	386.6	43	2.314	12.88	18	0	1	1	1	1	0	92.7	23.06	68.7	11.1841	0	4.5	7.2	4.9	360	no	Nerver	1	1
225	1	3	1	1	1.03	0.91	4.64	86.63	327.1	42	1.863	4.44	56	0	0	0	0	1	0	121.5	34.88	97.5	12.3048	1	3.72	6.1	8.3	480	yes	mild	1	1
226	0	3	2	1	2.31	0.8	4.64	61	463.9	42	4.008	6.11	52	0	0	0	0	0	0	108	31.56	92.6	11.2232	1	4.16	6.2	9.6	300	yes	mild	0	0
227	1	3	3	1	3.09	1.66	11.42	136.14	458	42	0.926	9.16	31	1	0	0	0	1	0	117.2	30.15	102.2	11.5932	1	5.02	6.8	9.1	720	yes	mild	1	1
228	0	3	3	1	5	1.06	5.36	80.44	315.2	37	2.698	9.71	25	0	0	0	0	0	1	130.8	45.57	111.9	12.365	0	4.29	7.3	11.4	240	no	mild	0	0
229	0	3	3	0	1.23	1.11	4.28	54.81	374.7	38	1.208	7.99	59	0	0	0	0	0	0	108	31.64	99.8	10.8108	0	4.81	6.5	9.3	360	yes	mild	0	1
230	0	3	3	1	5	1.58	8.21	91.05	362.8	41	1.852	7.99	18	0	0	0	0	0	0	93.5	24.9	64.7	11.6241	0	5.2	5.3	5.4	300	no	mild	0	0
231	0	4	3	0	0.97	1.32	6.43	156.47	446.1	39	1.389	8.44	55	0	1	0	1	0	0	95.6	25.51	68.2	11.5762	1	4.01	5.3	7.3	240	no	mild	1	0
232	0	1	3	0	0.92	1.16	3.21	54.81	297.4	43	3.556	7.55	22	0	0	0	0	0	0	107.2	30	80	11.9853	1	6.78	7.4	8	300	no	mild	0	0
233	1	3	1	1	0.41	0.83	6.78	91.05	446.1	37	3.85	7.16	25	0	1	0	1	0	1	136	41.27	113.3	12.7769	1	5.61	8.5	8.8	10	yes	Nerver	1	0
234	1	4	3	1	1.85	1.03	4.64	94.59	481.8	42	1.073	6.55	16	0	0	0	0	0	0	124.2	34.99	110.6	11.8098	0	4.71	7.6	7.2	300	yes	mild	0	0
235	1	2	1	0	0.88	1.03	3.93	79.56	475.8	47	4.392	13.77	74	0	1	1	0	0	0	108.5	30.02	78.5	12.246	1	6.31	8.7	8.7	480	no	heavy	1	1
236	0	4	3	0	2.33	1.14	2.86	64.53	297.4	47	0.994	5.72	14	0	0	0	0	0	0	81.8	26.14	69.2	9.83332	0	6.15	6.9	5.8	240	no	mild	0	0
237	1	5	2	1	0.86	0.75	7.14	123.76	481.8	35	2.066	8.44	28	0	0	0	0	0	1	95.3	24.99	73	11.154	1	3.44	6.7	8.9	60	yes	mild	0	0
238	0	3	3	0	0.89	1.09	8.93	124.64	469.9	40	2.382	6.44	37	0	0	0	0	0	0	140.4	44.72	119.1	12.865	1	3.54	6.6	10.4	600	yes	mild	0	1
239	1	1	3	1	5	1.01	7.14	107.85	327.1	40	2.789	8.44	18	0	0	0	0	0	0	108.4	29.86	86.3	11.6687	0	4.16	6.9	7.1	240	yes	Nerver	0	0
240	0	3	2	0	0.83	1.11	7.85	99.89	404.5	39	4.448	7.11	18	0	0	0	0	0	0	94.4	25.88	64.2	11.7816	1	5.9	6.4	6.4	300	yes	mild	0	0
241	0	3	1	1	0.86	0.93	3.57	66.3	303.3	47	5.126	11.49	39	0	0	0	0	0	0	90.9	22.51	63.9	11.3714	0	3.23	10.1	14.2	60	yes	Nerver	0	0
242	1	1	2	1	3.43	1.32	3.57	89.28	380.7	41	2.156	6.27	26	0	0	0	0	0	0	118	35.97	100.2	11.7882	1	6.13	5.8	7.8	420	yes	heavy	0	1
243	1	3	3	1	5	1.11	3.57	89.28	315.2	44	1.513	7.16	25	0	0	0	0	0	0	117.2	32	107.4	11.309	0	3.49	6.8	8	600	yes	mild	0	1
244	0	1	1	0	4.66	1.91	6.07	79.56	410.4	42	1.942	5.88	22	0	0	0	0	0	0	115.6	37	85.7	12.4873	1	5.82	6.3	5.9	720	no	Nerver	0	1
245	0	3	1	0	0.82	1.5	11.78	135.25	452	33	0.61	2.89	42	0	0	0	0	1	0	154.5	64.97	157.3	12.3187	0	2.56	6.7	6.3	480	yes	mild	1	1
246	0	2	3	0	0.92	1.03	5	71.6	255.8	36	2.314	6.16	19	0	0	0	0	0	0	125	39.06	107	12.0842	0	5.12	5.5	8.1	300	yes	mild	0	0
247	0	5	3	0	1.09	0.88	3.57	59.23	237.9	39	3.274	17.82	27	0	0	0	0	0	1	129.1	40	112.9	12.1501	1	5.3	10.5	10.4	360	yes	mild	0	1
248	1	4	2	1	5	1.55	6.07	92.82	309.3	44	1.795	5.16	19	0	0	0	0	0	0	104.1	30.08	81.2	11.5524	1	4.63	7	4.7	240	no	moderate	0	0
249	0	4	2	0	2.27	1.19	5	91.05	321.2	41	1.095	5.66	9	0	0	0	0	0	0	104.2	30.87	75.9	11.9604	1	4.47	5.9	8.1	480	yes	Nerver	0	1
250	0	1	3	0	0.91	1.5	3.93	79.56	249.8	39	2.958	19.82	78	0	0	0	0	0	1	112.5	35.72	91.9	11.7353	1	4.73	14.3	5.8	300	no	Nerver	0	0
251	0	3	2	0	1.57	1.86	5	76.91	237.9	41	1.287	7.6	17	0	0	0	0	0	0	81	22.02	55.4	10.8825	1	4.55	5.6	5.7	300	yes	mild	0	0
252	1	2	3	0	5	1.27	4.28	82.21	345	44	0.847	5.88	25	0	0	0	0	0	0	123	36.62	108.2	11.8247	1	3.28	6.2	7.5	300	yes	Nerver	0	0
253	0	1	1	0	2.77	1.76	7.85	88.4	303.3	42	1.456	5.16	10	0	0	0	0	0	0	93.8	33.02	77.3	10.6687	1	4.45	5.5	3.9	720	no	mild	0	1
254	1	3	2	1	2.4	1.06	11.42	137.9	422.3	44	1.061	5.16	15	0	0	0	0	0	0	110.8	29.13	88.6	11.7713	1	3.44	6.6	6.3	360	no	Nerver	0	1
255	1	2	2	1	1.51	1.24	2.5	78.68	446.1	46	3.895	6.66	47	0	0	0	0	0	0	101	28.14	74.4	11.7094	0	4.68	6.1	6.4	240	yes	moderate	0	0
256	1	4	2	1	2.06	1.63	2.5	79.56	362.8	44	1.614	7.16	63	0	0	0	0	0	0	110	32.32	103.2	10.8281	0	7.78	7.7	8.9	240	no	moderate	0	0
257	0	3	3	1	4.94	1.19	4.28	77.79	428.3	43	2.642	7.55	19	0	0	0	0	0	0	118.5	41.81	108.5	11.3764	1	6.15	5.5	8.8	600	no	mild	0	1
258	0	4	3	0	1.39	1.81	3.57	69.84	309.3	42	1.524	9.88	23	0	0	0	0	0	0	104.2	33.5	77	11.8747	1	6.72	5.7	6.8	360	yes	mild	0	1
259	0	1	1	0	1.62	1.68	3.21	45.08	154.6	42	0.79	7.72	14	0	0	0	0	0	0	88.7	27.27	62.1	11.2558	0	4.4	7.3	8.7	120	no	mild	0	0
260	0	1	1	0	1.52	1.03	6.78	84.86	297.4	39	4.335	8.99	12	0	0	0	0	0	1	99.5	28.77	58.5	13.009	1	3.75	6.8	7.1	240	no	Nerver	0	0
261	0	3	3	1	1.31	0.93	2.14	68.07	321.2	43	4.358	7.38	33	0	0	0	0	0	0	105.3	28.63	79	11.8472	0	6	5.5	7.1	600	yes	mild	0	1
262	1	3	2	0	3.43	1.63	28.92	222.77	654.3	41	1.423	9.49	16	1	1	0	0	0	1	122.8	35.23	100.5	12.2494	0	3.62	6.8	6.1	600	no	mild	1	1
263	0	4	3	0	4.05	2.09	10	68.07	505.6	43	0.553	6.55	19	0	0	0	0	0	0	105.6	40.09	101.1	10.5024	1	4.73	6.4	4.1	780	yes	mild	0	1
264	1	1	3	0	1.03	1.47	3.21	84.86	350.9	35	1.355	8.33	20	0	0	0	0	0	0	129.5	38.71	123.6	11.6482	0	4.68	6.7	8.2	480	yes	heavy	0	1
265	1	3	2	1	2.75	1.45	3.93	87.52	327.1	37	1.795	8.38	39	0	0	0	1	0	0	128.3	32.15	108.5	12.3172	1	4.6	5.6	6.5	600	yes	mild	1	1
266	0	4	3	0	5	1.24	3.57	54.81	279.6	43	2.766	11.77	37	0	0	0	0	0	1	119	33.68	106	11.5583	1	3.49	6.8	9.8	300	yes	Nerver	0	0
267	0	4	3	0	1.02	1.5	3.21	68.95	279.6	41	1.603	2.66	16	0	0	0	0	0	1	111.2	27.17	85.3	12.0401	1	6.47	11.7	9.5	300	yes	Nerver	0	0
268	0	1	1	1	2.27	0.85	3.57	34.48	148.7	34	9.134	19.82	21	0	0	0	0	0	0	105.1	31.12	83.1	11.5293	1	7.27	14.2	7.4	60	no	Nerver	0	0
269	1	1	3	0	1.25	1.27	9.64	149.4	350.9	32	1.908	19.1	13	0	0	0	0	0	0	95.9	24.59	72	11.3019	0	3.96	9.9	10.4	480	no	Nerver	0	1
270	0	5	1	0	2.38	1.55	5	51.27	237.9	41	1.039	7.99	28	0	0	0	0	0	0	92.5	28.05	62.1	11.738	0	4.22	4.6	6.4	30	no	mild	0	0
271	0	1	2	1	2.18	0.8	5	45.97	196.3	37	4.651	16.26	131	0	0	0	0	0	0	119.6	36.3	89.6	12.6351	0	6.23	11.1	12.1	360	yes	mild	0	1
272	0	1	2	0	1.23	0.7	4.64	83.1	214.1	40	0.948	11.93	38	1	0	0	0	1	1	92.6	24.96	49.2	13.2017	1	5.25	10.9	8	240	no	Nerver	1	0
273	1	1	1	1	2.08	1.37	4.64	55.69	416.4	43	1.231	6.77	20	0	0	0	0	0	1	106.5	27.69	80.3	11.8848	1	4.65	6.3	4.1	120	no	mild	0	0
274	1	4	2	1	5	1.22	6.43	141.44	255.8	38	0.847	5.72	30	0	0	0	0	0	0	102.5	23.88	79	11.5322	1	3.72	5	4.6	180	no	Nerver	0	0
275	0	1	1	1	1.32	1.47	6.07	49.5	368.8	39	1.321	10.27	22	0	0	0	0	0	0	115.3	32.43	71.7	13.6166	1	6.23	11	8.9	180	no	Nerver	0	0
276	0	1	1	1	1.19	1.06	7.14	70.72	214.1	43	2.021	5.88	31	0	0	0	0	0	0	87.2	30.38	66.9	10.6611	0	5.2	5.3	6.9	120	no	mild	0	0
277	0	1	2	1	0.91	0.96	4.28	55.69	178.4	41	3.76	17.15	62	0	0	0	0	0	0	102.2	32.67	82.6	11.245	0	5.59	10.7	8.5	240	no	Nerver	0	0
278	1	4	2	1	0.72	0.88	3.57	81.33	350.9	33	2.473	19.32	21	0	0	0	0	0	1	118.5	36.15	126	10.5568	1	5.79	13.4	6.1	240	yes	mild	0	0
279	0	1	1	0	0.21	0.88	6.78	91.05	327.1	40	1.287	11.55	12	0	0	0	0	1	0	89.6	23.35	51.5	12.4855	1	4.45	11.7	7.9	180	yes	Nerver	1	0
280	1	4	3	1	5	1.68	5	125.53	707.8	37	2.529	6.61	38	0	0	0	1	0	0	128.3	36.94	132.8	11.1334	1	3.85	6.7	8	600	yes	mild	1	1
281	0	3	1	1	1.47	0.85	3.57	53.92	249.8	38	1.694	7.16	115	0	0	0	0	0	0	111	30.98	88.7	11.7859	0	4.22	7	10	240	yes	mild	0	0
282	1	4	2	0	0	1.84	5	83.1	481.8	40	0.689	4.72	21	0	0	0	0	0	0	106.2	30.05	94.9	10.9016	1	5.33	6.4	6.1	120	yes	mild	0	0
283	1	3	1	1	1.37	0.7	6.43	91.94	148.7	39	4.968	9.71	28	0	0	0	0	0	0	134.1	41.11	113.7	12.5762	1	4.01	7.3	8.6	720	yes	Nerver	0	1
284	0	1	3	0	2.22	1.78	3.93	54.81	202.2	36	0.666	7.55	19	0	0	0	0	0	0	101.5	27.77	61	12.9957	0	4.27	6.8	5.3	360	no	mild	0	1
285	0	3	2	1	5	1.53	3.93	62.76	321.2	44	1.321	6.16	18	0	0	0	0	0	0	85	27.31	73.1	9.94169	0	4.81	6.3	8.1	180	no	mild	0	0
286	1	3	1	1	2.13	0.62	8.93	115.8	529.4	41	7.418	8.44	21	1	0	0	0	1	0	137.6	45.72	136.2	11.7904	1	5.33	7.8	11.2	600	no	mild	1	1
287	0	3	2	1	3.71	1.99	6.43	67.18	261.7	40	0.813	7.66	16	0	0	0	0	0	0	120	32.52	88.1	12.7848	0	4.11	6.9	6.4	180	yes	mild	0	0
288	1	2	2	0	2.18	0.93	3.93	72.49	255.8	38	1.739	7.66	32	0	0	0	0	0	0	167	56.21	170	12.8083	1	4.58	8	9.7	360	no	mild	0	1
289	1	1	2	1	3.5	1.01	5.36	66.3	333.1	47	1.976	11.05	42	0	0	0	0	0	0	123	41.63	129.7	10.8003	1	4.47	7.8	4.9	360	no	moderate	0	1
290	1	3	3	1	2.4	1.78	6.78	80.44	339	44	0.903	6.44	12	0	0	0	0	0	0	96	24.79	78.1	10.8629	0	4.32	6.7	4.1	420	yes	mild	0	1
291	0	1	1	0	4.46	1.09	4.28	54.81	232	45	2.303	8.49	16	0	0	0	0	0	0	87.4	25.62	56.5	11.6275	0	6.59	7.8	7.9	60	no	mild	0	0
292	0	3	1	1	2.13	1.53	6.78	106.96	362.8	45	1.626	6.11	13	0	0	0	0	0	0	90.5	26.73	70.4	10.786	0	5.3	6.1	8	180	no	Nerver	0	0
293	1	3	3	0	3.55	0.62	5	88.4	226	40	2.642	10.44	17	0	0	0	0	0	0	112	30.57	77	12.7636	0	4.94	7.4	4.6	300	yes	Nerver	0	0
294	0	5	3	1	0.91	1.71	5.36	63.65	249.8	42	2.043	4.39	26	0	0	0	0	1	0	79.5	18.34	48.9	11.3687	1	4.19	7	7.1	480	no	mild	1	1
295	0	4	3	0	0.33	3.08	2.5	52.16	243.9	44	0.892	5.94	23	0	0	0	0	0	0	81.1	25.89	56.7	10.7703	0	5.51	6	4.3	120	no	Nerver	0	0
296	1	1	3	1	3	1.09	3.93	71.6	327.1	44	1.581	10.6	36	0	0	0	0	0	0	95.5	26.75	74.5	11.0643	1	5.33	8	8.6	240	no	mild	0	0
297	0	2	3	1	3.54	0.85	3.93	38.01	249.8	42	1.366	12.49	25	0	0	0	0	0	1	99.9	31.28	77.2	11.3699	0	3.93	10.4	8.8	300	no	mild	0	0
298	1	3	2	0	3.51	0.65	6.07	88.4	345	43	2.89	7.27	17	0	0	0	0	0	0	102.3	25.97	82	11.2971	1	4.09	6.4	8.1	180	yes	mild	0	0
299	1	1	1	1	2.03	1.19	3.93	66.3	249.8	46	4.087	11.66	34	0	0	0	0	0	0	115	36.05	102.6	11.3534	0	4.4	6.9	10	120	yes	mild	0	0
300	0	1	3	1	1.24	1.47	6.43	66.3	279.6	36	2.789	6.44	15	0	0	0	0	1	1	129.3	43.2	105	12.6184	1	4.53	7.9	6.6	60	yes	mild	1	0
301	1	4	1	1	2.25	1.94	2.5	68.07	297.4	41	0.869	6.99	19	0	0	0	0	0	0	82.8	21.39	56	11.0646	1	5.72	7.7	7.1	30	no	Nerver	0	0
302	0	1	2	1	1	1.01	4.28	52.16	184.4	44	2.687	16.32	16	0	0	0	0	0	0	103.5	29.65	70.5	12.3267	0	7.01	12	8	60	yes	mild	0	0
303	1	3	3	0	2.95	0.59	3.57	68.07	392.6	44	11.956	6.72	26	0	0	1	0	0	0	107.6	31.69	84.5	11.7053	1	8.56	5.5	7.3	360	yes	heavy	1	1
304	1	3	3	1	5	0.85	8.21	107.85	356.9	40	2.969	12.1	35	0	1	0	0	0	1	121.5	35.77	114.6	11.3497	1	3.36	7.4	8.1	600	yes	mild	1	1
305	1	1	2	0	1.48	1.01	6.43	101.66	380.7	38	1.016	5.11	7	0	0	0	0	1	0	138.5	43.3	129.3	12.1801	1	4.99	7.6	10.9	240	yes	mild	1	0
306	1	3	2	1	3.09	0.91	5.36	77.79	220.1	42	2.913	9.99	13	1	0	0	1	0	0	124	33.34	94	12.7896	1	4.11	6.6	10	360	yes	mild	1	1
307	0	1	2	1	0.41	1.58	3.57	55.69	237.9	44	1.919	4.72	17	0	0	0	0	0	0	99.3	30.94	69.9	11.8771	1	4.68	6.1	8.9	15	yes	Nerver	0	0
308	1	3	1	0	1.11	1.22	2.86	107.85	321.2	44	1.242	7.16	17	1	0	0	0	1	0	121.4	36.8	96.7	12.3454	1	3.96	6.7	4.9	480	yes	Nerver	1	1
309	1	3	3	1	1.59	0.8	6.78	120.22	577	41	2.405	8.55	34	0	1	0	0	1	1	115	32.23	113.3	10.804	1	3.08	7.7	8	480	yes	moderate	1	1
310	1	1	2	1	5	0.54	4.64	76.02	452	42	19.599	7.44	52	0	0	0	0	0	0	95	25.79	73.3	11.0961	0	7.32	6	5.7	360	no	moderate	0	1
311	0	2	1	0	0.75	1.14	7.14	62.76	291.5	38	3.579	8.16	24	0	0	0	0	0	1	121.5	32.83	96.8	12.3492	1	7.63	11.9	8.9	600	yes	mild	0	1
312	0	3	2	1	5	1.99	5.71	75.14	368.8	43	1.185	6.77	19	0	0	0	0	0	0	101.1	27.32	76.1	11.5893	0	5.15	7	6.1	420	no	mild	0	1
313	1	3	1	1	1.22	1.06	4.28	67.18	392.6	45	2.326	6.55	32	0	0	0	1	0	0	115.5	28.54	87.3	12.3616	1	4.97	7	7.3	300	yes	Nerver	1	0
314	1	3	3	0	2.59	0.85	5.71	98.12	380.7	43	1.185	9.88	12	0	0	0	0	0	0	114.3	33.2	120.5	10.4124	1	3.49	7.5	9.7	300	no	mild	0	0
315	0	1	1	0	1.03	1.55	4.64	36.24	172.5	41	2.371	4.88	23	0	0	0	0	0	0	100.3	28.1	67.5	12.2081	1	5.22	11	6.6	180	yes	mild	0	0
316	0	3	2	0	1.66	1.06	16.78	192.71	577	37	2.484	5.27	17	0	0	0	0	0	0	91.5	25.9	63.1	11.5188	1	5.02	5.6	10.9	600	yes	mild	0	1
317	1	3	3	1	4.12	1.42	11.07	176.8	410.4	40	1.298	5.88	16	0	0	0	0	0	0	90.8	22.46	62.4	11.4946	0	5.28	6	6	360	no	mild	0	1
318	0	3	2	1	1.63	1.37	5.36	83.1	410.4	43	2.789	6.27	39	0	0	0	0	0	0	113.5	37.82	95.5	11.6143	1	5.12	6.9	7.8	360	yes	mild	0	1
319	1	3	2	0	1.11	1.24	3.57	87.52	345	39	1.118	7.16	16	0	0	0	0	0	0	104.8	26.58	78	11.8663	1	5.66	6	11.2	360	yes	mild	0	1
320	1	3	3	1	0.83	1.63	14.28	186.52	404.5	43	1.197	6.22	25	0	0	0	0	0	1	103.5	28.06	83.1	11.3538	1	3.59	6	7.2	480	yes	mild	0	1
321	1	3	2	0	1.57	0.65	2.86	78.68	434.2	42	1.456	5.11	49	0	0	1	1	0	0	91.3	24.1	72.7	10.7079	0	4.58	5.9	14.3	660	yes	moderate	1	1
322	1	5	1	1	1.03	1.22	4.28	83.1	356.9	46	1.648	7.66	20	0	0	0	0	0	0	111.5	31.6	93.6	11.5249	1	3.98	6.7	4.9	180	yes	mild	0	0
323	1	1	2	1	0.89	1.63	5.36	66.3	243.9	42	1.321	6.11	17	0	0	0	0	0	0	89.7	22.02	66.3	11.0163	1	4.32	5.7	6.2	240	yes	mild	0	0
324	1	4	2	1	1.16	0.96	2.5	86.63	339	42	0.768	5.94	23	0	0	1	0	0	0	151.9	49.37	146.4	12.5541	1	4.42	7.1	10.2	600	yes	mild	1	1
325	0	3	3	1	3.88	1.19	3.93	61.88	327.1	39	0.61	6.11	34	0	0	0	0	0	0	121.1	38.55	99.3	12.1526	0	3.8	6.5	12.2	420	yes	mild	0	1
326	1	1	2	1	0.88	1.42	5	73.37	315.2	42	2.777	15.27	48	0	0	0	0	0	0	101.9	33.9	80.7	11.3432	0	7.78	11.7	10.1	180	no	moderate	0	0
327	1	2	2	0	2.77	1.81	11.42	121.11	291.5	49	0.576	6.83	33	0	0	0	0	0	1	88.9	25.3	73.3	10.3836	1	4.11	6.5	7.9	240	yes	mild	0	0
328	1	3	3	0	2.1	1.5	7.85	102.54	410.4	40	0.756	9.38	37	0	1	0	1	0	0	107.4	29.07	94.6	11.0423	1	3.72	6.4	8.5	300	no	mild	1	0
329	0	5	3	1	4.65	1.19	4.28	58.34	285.5	39	1.185	7.16	7	0	0	0	0	1	0	120.5	35.56	94.6	12.3891	1	3.8	6.7	9.1	480	yes	mild	1	1
330	1	5	2	1	4.1	1.27	7.85	98.12	303.3	39	2.789	7.05	24	0	0	0	0	0	0	123.2	39.84	105.6	11.9889	1	4.32	6.6	6.8	600	yes	mild	0	1
331	0	1	1	1	0.84	1.4	11.07	127.3	517.5	42	3.252	8.22	19	0	1	1	1	0	1	94	26.91	66	11.5706	1	7.06	8.1	5.7	240	no	Nerver	1	0
332	0	1	1	0	0.74	1.01	2.5	50.39	273.6	43	3.026	6.83	15	0	1	1	1	0	0	105.5	30.94	80.8	11.7367	1	5.51	6.5	5.1	180	yes	mild	1	0
333	1	3	2	1	2.15	1.01	3.93	94.59	434.2	42	7.068	13.82	69	0	0	0	0	0	0	106.9	28.03	89.8	11.2808	0	9.34	5.5	10	540	yes	moderate	0	1
334	0	3	3	0	0.92	1.11	6.07	76.02	428.3	41	1.727	7.11	16	0	0	0	0	0	0	116.1	38.38	110.4	11.0496	1	4.78	5	3.5	540	no	Nerver	0	1
335	0	1	1	0	1.28	1.73	3.93	46.85	315.2	37	1.592	7.72	13	0	0	0	0	0	0	139.8	50.09	103	13.7749	1	6.72	6.1	6.5	300	no	mild	0	0
336	1	1	2	1	2.88	0.85	6.43	94.59	327.1	46	4.527	11.6	35	0	0	0	0	0	1	127.9	36.18	128.3	11.2916	1	4.19	5.6	5.9	240	yes	mild	0	0
337	0	3	2	1	3.43	0.96	7.85	67.18	440.2	46	3.884	7.38	28	0	0	0	0	0	1	116.5	32.24	91	12.2125	1	5.51	6.5	4.7	300	yes	mild	0	0
338	0	3	3	1	5	1.19	4.28	70.72	362.8	44	3.172	10.6	18	0	0	0	0	0	0	128.5	40.76	109.1	12.3024	1	7.5	7.1	10.2	480	yes	Nerver	0	1
339	0	4	3	0	3.32	1.73	5	86.63	309.3	42	0.723	7.72	27	0	0	0	0	0	0	105.4	30.8	76.6	12.0428	1	5.07	6.9	6.8	240	no	mild	0	0
340	1	3	2	0	5	1.24	5.36	103.43	279.6	40	1.219	9.66	15	0	0	1	0	0	1	105.1	27.53	84.7	11.4199	1	3.9	9.7	6.9	180	yes	mild	1	0
341	0	1	2	1	4.45	0.8	8.57	62.76	309.3	43	4.437	5.27	28	0	0	0	0	0	0	115.6	34.09	76.9	13.1824	0	5.38	6.7	10.4	120	no	Nerver	0	0
342	0	5	3	0	1.09	1.45	4.64	62.76	404.5	41	1.908	10.21	40	0	0	0	0	0	0	116.8	37.39	100.8	11.6336	1	4.76	7.4	8.1	300	yes	mild	0	0
343	1	2	2	0	2.77	0.8	3.21	70.72	309.3	39	3.861	25.81	21	0	0	0	0	0	0	121.2	30.28	111.4	11.4831	0	3.78	11.3	8.6	360	no	heavy	0	1
344	0	4	2	1	2.06	1.29	14.28	164.42	452	43	1.614	7.66	15	0	0	0	0	0	0	112.7	36.13	90.3	11.8599	1	5.25	7.6	6.4	300	yes	mild	0	0
345	1	4	3	1	5	1.09	5	128.18	440.2	42	1.231	10.38	36	0	0	0	0	0	0	115.1	34.99	121.7	10.4335	1	4.5	6.6	5.8	120	yes	mild	0	0
346	0	3	3	1	2.09	1.22	7.5	62.76	505.6	43	1.231	7.11	23	0	0	0	0	0	0	117.2	32.17	95.4	11.9992	1	4.89	6.6	6.9	360	no	mild	0	1
347	1	1	2	0	2.12	0.93	4.28	78.68	398.5	49	3.376	8.72	28	0	0	0	0	0	0	91.8	22.71	69.4	11.0195	1	6.96	7.7	5.1	300	no	heavy	0	0
348	1	3	2	1	2.13	1.03	4.28	103.43	380.7	46	2.168	6.99	19	0	0	0	0	0	0	104.9	28.4	90.3	11.039	1	4.4	6.4	7.9	360	no	Nerver	0	1
349	0	3	3	0	0.87	1.06	1.79	52.16	249.8	41	2.54	3.11	16	0	1	1	0	1	0	100	28.68	76	11.4708	1	6.1	5.4	8.9	360	yes	mild	1	1
350	1	5	2	0	1.69	1.24	7.14	121.99	588.9	38	3.635	18.87	22	0	0	0	0	0	0	119.2	34.43	120.4	10.8633	1	5.15	10	10.6	180	no	moderate	0	0
351	0	1	1	1	1.22	1.58	4.28	46.85	166.5	36	2.077	14.43	25	0	0	0	0	0	0	115.2	36.41	79	12.961	0	5.3	10.9	6	180	no	Nerver	0	0
352	1	3	3	1	4.85	1.09	8.21	93.7	398.5	44	1.253	4.77	17	0	0	0	0	0	1	111.2	33.26	96	11.3493	0	3.83	9.7	9.1	480	no	Nerver	0	1
353	1	3	3	1	4.25	0.8	4.64	112.27	303.3	44	2.066	6.49	29	0	0	0	0	1	0	127.5	37.28	111.7	12.0638	1	4.01	6.3	13.4	300	yes	mild	1	0
354	1	5	3	1	5	1.53	7.14	97.24	261.7	40	0.745	6.38	42	0	1	0	0	0	0	133.4	44.41	128.8	11.7543	1	4.11	6.8	7.6	600	no	Nerver	1	1
355	1	1	2	1	3.68	0.72	3.21	61.88	303.3	41	7.971	14.43	58	0	1	0	1	0	0	102.5	28.31	80	11.4598	1	6.93	10.2	5.5	240	yes	mild	1	0
356	1	3	2	1	1.73	1.19	3.57	80.44	309.3	44	1.897	5.94	20	0	0	0	0	0	0	127.7	39.17	107.3	12.328	1	6.44	5.9	6.6	480	no	mild	0	1
357	1	3	3	1	4.51	0.72	6.78	130.83	422.3	43	2.427	7.16	28	0	0	0	0	0	0	123.2	36.34	117.1	11.385	1	4.47	6.3	6.7	600	no	mild	0	1
358	0	3	2	0	0.67	0.75	3.57	67.18	291.5	40	2.032	6.33	11	0	0	0	0	0	0	102.7	32.68	77.9	11.6359	1	4.91	6	8	720	yes	mild	0	1
359	0	3	3	0	5	1.91	7.14	88.4	422.3	37	1.626	5.05	14	0	0	0	0	0	0	81	22.75	56.8	10.7476	1	6.83	6.8	8	480	yes	mild	0	1
360	0	3	2	1	1.78	1.19	7.85	124.64	452	38	1.118	4.72	22	0	0	0	0	0	0	131.1	44.14	111.6	12.41	1	4.03	5.6	3.4	360	no	Nerver	0	1
361	0	4	2	1	0.68	1.45	4.28	76.91	333.1	41	1.197	6	96	1	0	1	0	0	0	90.1	25.09	65.2	11.1584	0	5.07	6.2	5.7	360	no	mild	1	1
362	0	2	3	0	0.85	1.42	17.85	572.83	315.2	34	1.095	11.44	29	0	0	0	0	0	1	103.8	31.98	67.8	12.6062	1	3.9	8.3	7.1	480	no	Nerver	0	1
363	0	3	2	0	1.11	1.37	3.93	54.81	261.7	39	2.021	5.38	19	0	0	0	0	0	0	92.6	27.22	70.2	11.052	1	6.75	5.6	4.7	180	no	Nerver	0	0
364	1	3	3	1	3.82	1.14	6.78	53.92	339	40	0.666	6.05	17	0	0	0	0	0	0	124.3	37.14	117.4	11.4719	1	3.98	5.8	8	360	yes	moderate	0	1
365	0	3	2	0	0.89	0.91	5.71	75.14	380.7	43	3.161	6.49	15	0	0	0	0	0	0	127.2	41.41	103.5	12.5031	1	3.47	6.4	10.5	180	no	mild	0	0
366	1	1	1	1	0.72	1.22	4.28	68.07	255.8	42	3.703	4.5	18	0	0	0	0	0	0	105	30.18	74.3	12.1813	0	4.99	6	7.5	240	no	mild	0	0
367	0	1	1	1	0.54	0.98	7.85	63.65	333.1	40	3.635	7.72	16	0	0	0	0	0	0	92.1	25.34	61.5	11.7442	0	6.28	6.1	9.9	120	yes	Nerver	0	0
368	0	3	3	1	5	2.35	5	73.37	237.9	47	0.802	7.22	16	0	0	0	0	0	0	75.9	21.15	53	10.4257	0	5.92	5.5	7.7	360	no	mild	0	1
369	0	3	2	1	5	1.97	5.36	83.98	452	44	0.937	7.16	22	1	1	0	0	0	0	86.4	31.25	74.3	10.0235	1	4.32	7.5	5.3	180	no	Nerver	1	0
370	1	1	1	1	2.49	0.93	6.07	64.53	380.7	45	1.253	6.99	19	0	0	0	0	0	1	99.2	29.58	81.5	10.9884	0	3	9.6	6.1	240	no	moderate	0	0
371	1	3	2	1	3.08	1.16	6.43	127.3	380.7	38	1.31	7.33	22	0	0	0	0	0	0	105.2	29.53	99	10.573	0	3.54	6.5	5.4	420	no	heavy	0	1
372	1	3	2	1	5	1.14	12.5	95.47	398.5	42	2.269	7.16	16	0	1	0	1	0	1	129.4	34.82	103.5	12.7193	0	4.14	7.6	6.1	960	yes	mild	1	1
373	0	5	1	0	2.51	1.71	4.28	58.34	339	45	3.308	7.49	42	0	0	0	0	0	0	104.7	29.21	71.9	12.3476	1	4.42	7.1	8.1	420	no	Nerver	0	1
374	1	3	2	0	1.51	0.75	3.57	85.75	362.8	42	4.256	13.49	18	0	0	0	0	0	0	125.4	35	121.2	11.3906	0	6	9.3	11.5	60	yes	mild	0	0
375	0	3	3	1	3.08	1.71	3.21	57.46	196.3	44	1.287	7.44	42	0	0	0	0	0	0	119.5	35.78	85.3	12.9388	1	5.28	6.2	8	360	no	mild	0	1
376	0	3	2	0	0.87	1.24	10	107.85	362.8	41	3.048	9.1	15	0	1	1	0	0	0	98.2	31.13	74.8	11.3543	1	4.84	6	7.8	600	no	mild	1	1
377	1	1	1	1	0.5	1.01	5	66.3	345	46	1.908	7.22	25	0	0	0	0	0	0	95.5	28.38	74.2	11.0867	0	4.24	5.8	5.6	180	no	moderate	0	0
378	0	2	3	1	3	1.32	6.43	68.07	327.1	44	2.777	4.88	19	0	0	0	0	0	0	99.6	28.6	74.6	11.5316	1	3.98	6.9	8.9	240	no	Nerver	0	0
379	0	1	3	1	5	1.53	5.36	101.66	428.3	40	2.427	8.27	19	0	0	0	0	0	0	118.2	38.83	93.3	12.237	1	7.5	7	8.1	480	yes	mild	0	1
380	1	2	2	1	1.08	0.96	3.93	66.3	416.4	45	4.719	7.05	23	0	0	0	0	0	0	103.5	30.86	80.1	11.5644	1	6.15	6.1	10.6	120	yes	moderate	0	0
381	1	2	2	0	1.35	1.11	2.86	53.92	707.8	49	2.766	8.44	91	0	0	0	0	0	0	120.9	40.14	113.7	11.3383	1	5.38	6.9	7.3	300	yes	heavy	0	0
382	0	3	3	1	1.72	1.84	9.28	56.58	303.3	42	1.863	7.77	16	0	0	0	0	0	0	87.5	20.81	48.4	12.5772	1	5.46	6.3	8.4	360	yes	Nerver	0	1
383	1	4	2	1	1.44	1.06	4.28	102.54	475.8	39	0.802	4.94	32	0	0	0	0	0	0	116.3	35.86	118.4	10.6882	1	3.18	6.9	4.2	480	no	Nerver	0	1
384	0	3	2	0	1.39	1.73	7.85	145.86	428.3	41	1.513	8.38	18	0	0	0	0	1	1	102.6	25.48	67.7	12.4696	1	4.55	5.8	6.7	720	yes	mild	1	1
385	1	3	3	1	5	2.07	7.5	90.17	196.3	40	1.05	8.83	31	0	0	0	0	0	0	65.4	16.19	42.9	9.98502	1	4.45	5.2	3.3	600	yes	mild	0	1
386	1	3	1	1	1.37	1.55	6.78	91.94	273.6	41	0.677	7.55	17	1	1	1	1	1	1	98.5	23.85	69.4	11.8238	1	3.67	6.1	6.9	360	yes	mild	1	1
387	0	2	1	0	2.54	1.32	5.36	60.11	279.6	42	2.077	7.05	19	0	0	0	0	0	0	91.1	25.03	62.1	11.5604	1	7.21	5.9	5.6	60	no	mild	0	0
388	0	3	3	1	5	2.74	4.28	49.5	160.6	37	1.49	7.6	20	0	0	0	0	0	0	84	21.49	61.1	10.7463	0	5.59	5.8	6.7	720	no	mild	0	1
389	0	2	2	1	0.92	0.93	3.93	63.65	404.5	39	3.127	7.33	19	0	0	0	0	0	0	107	29.03	71.1	12.6896	1	6.34	5.8	9.3	240	yes	Nerver	0	0
390	0	2	1	1	3.39	1.68	5.36	54.81	297.4	44	1.581	7.05	25	0	0	0	0	0	0	98.5	29.97	69.8	11.7899	0	4.84	5.8	5.1	180	yes	Nerver	0	0
391	1	3	3	1	5	1.5	3.21	87.52	362.8	44	1.129	8.55	27	0	0	0	0	0	0	120.3	35.37	106.6	11.6516	1	5.35	7.3	5.3	240	yes	mild	0	0
392	0	2	1	0	0.66	1.19	4.64	41.55	309.3	37	4.234	8.77	36	0	0	0	0	0	0	99.5	31.42	69.1	11.9697	0	5.77	7.8	7.2	120	no	Nerver	0	0
393	1	3	2	1	0.78	1.4	4.28	74.26	237.9	45	0.881	9.55	19	0	0	0	0	0	1	89.8	23.86	71.5	10.62	0	5.25	8.7	8	960	yes	mild	0	1
394	0	1	2	0	1.28	1.81	3.21	38.01	202.2	40	1.727	7.66	15	0	0	0	0	0	0	97.3	29.71	65.7	12.0041	1	5.97	5.9	6.1	180	yes	mild	0	0
395	1	1	2	0	1.74	1.32	3.57	99.01	452	45	2.01	4.16	22	0	0	0	0	0	0	105.9	31.95	93.1	10.9754	0	7.03	6.9	6.9	480	no	moderate	0	1
396	0	3	3	1	5	1.68	5.36	74.26	172.5	40	1.174	3.5	18	0	0	0	0	0	1	101.6	29.37	88.3	10.8122	1	4.78	7.9	6.1	600	no	mild	0	1
397	1	4	1	0	1.55	1.27	8.57	154.7	481.8	37	1.377	9.88	18	0	1	1	1	0	1	116	31.58	97.6	11.7418	1	3.88	6.6	5.5	480	yes	heavy	1	1
398	0	3	3	1	4.46	0.93	8.21	133.48	422.3	37	2.179	11.6	33	0	0	0	0	0	1	132.5	44.13	123.8	11.9085	1	3.23	7.4	11.7	600	no	Nerver	0	1
399	0	1	1	0	0.09	1.03	5.71	61.88	285.5	42	1.705	13.82	23	0	0	0	0	0	1	94.6	31.83	68.4	11.4383	1	4.19	7.9	9.2	240	yes	mild	0	0
400	0	4	2	0	0.74	1.45	3.57	75.14	279.6	44	1.66	5.83	14	0	0	0	0	0	0	91.8	27.15	74	10.6715	0	7.11	5.8	4.1	60	no	Nerver	0	0
401	1	3	1	1	0.91	1.14	5.36	81.33	291.5	35	1.185	12.49	14	0	0	0	0	0	0	107.5	27.75	78.6	12.1254	0	4.86	8.1	8	360	yes	mild	0	1
402	1	2	3	1	3.09	0.91	3.57	126.41	356.9	39	3.252	7.49	28	0	0	0	0	0	0	113.3	33.9	108	10.9023	1	4.68	6.1	7.5	480	no	Nerver	0	1
403	1	2	2	1	4.12	0.96	5.36	86.63	339	50	1.558	6.55	23	0	0	0	0	0	0	90.1	25.08	72.3	10.5963	0	4.68	5.4	4.8	480	yes	moderate	0	1
404	0	3	2	0	4.62	1.03	5.36	80.44	398.5	47	0.994	6.61	24	0	0	0	0	0	0	100.4	26.66	69.7	12.0259	1	4.53	6.6	7.5	360	no	mild	0	1
405	1	3	3	1	5	1.32	4.28	83.1	356.9	44	0.802	6.22	30	0	1	0	0	0	0	99.9	28.03	88.2	10.6373	1	3.44	5.8	7.4	120	yes	mild	1	0
406	0	3	2	1	0.42	3.36	0.71	59.23	327.1	44	0.677	5.77	41	1	1	0	1	0	0	93.5	23.53	65.3	11.5706	1	5.9	5	4.9	720	yes	heavy	1	1
407	0	4	2	0	4.89	1.29	2.14	69.84	279.6	40	1.016	6.22	17	0	0	0	0	0	0	95	29.08	78.3	10.736	0	4.06	6.3	5.1	540	no	Nerver	0	1
408	1	3	2	0	3.05	1.01	4.64	66.3	327.1	45	2.935	5.22	23	0	0	0	0	0	0	129	38.57	105.4	12.5652	1	5.2	7	9.5	420	yes	heavy	0	1
409	0	1	1	0	1.64	1.16	9.64	163.54	237.9	41	2.224	4.94	13	0	0	0	0	0	1	97	32.17	76.5	11.0902	1	3.98	6.7	8.6	30	no	Nerver	0	0
410	1	1	3	1	3.17	1.03	3.57	109.62	345	41	3.387	11.16	61	0	0	0	0	0	1	109.6	30.36	86.2	11.8048	0	3.67	6.6	7.1	480	no	mild	0	1
411	0	1	1	1	1.09	1.14	2.5	46.85	273.6	44	1.016	5.61	23	0	0	0	0	0	0	88.6	29.19	61.2	11.3255	0	4.32	5.6	6.8	240	no	mild	0	0
412	1	3	3	1	2.4	0.8	9.64	109.62	398.5	41	1.355	7.66	23	0	0	0	0	1	0	94.9	25.16	76	10.8858	1	3.1	5.5	4.5	480	yes	mild	1	1
413	0	5	1	1	1.37	0.96	6.78	50.39	458	44	1.953	7.38	29	0	0	0	0	0	0	97.5	27.81	62.5	12.3329	0	5.28	6.4	6.9	240	yes	mild	0	0
414	0	2	3	1	1.64	1.45	3.93	62.76	267.7	42	1.682	6.27	26	0	0	0	0	0	0	106.1	31.93	86.4	11.4145	0	4.78	6.3	5.7	180	no	Nerver	0	0
415	0	4	3	0	1.24	1.11	3.93	53.92	422.3	46	2.529	6	12	0	0	0	1	1	1	87.5	20.7	67.6	10.6423	1	4.42	7.6	9	120	yes	mild	1	0
416	1	1	3	1	1.13	1.37	3.57	64.53	208.2	45	1.31	8.1	31	0	0	1	0	0	1	110.2	31.12	96.4	11.2239	0	4.11	9.1	11.2	360	yes	mild	1	1
417	1	4	3	1	1.77	1.47	2.86	71.6	327.1	43	1.423	4.55	34	0	0	0	0	0	1	115.7	33.85	110.4	11.0116	1	5.43	7.8	10.4	240	yes	moderate	0	0
418	0	3	3	1	1.31	1.16	3.93	69.84	255.8	47	1.818	5.55	22	0	0	0	0	0	0	98.3	27.86	75.3	11.3281	0	6.41	5.6	6.7	60	no	mild	0	0
419	0	4	2	0	2.31	2.48	7.14	73.37	380.7	37	2.326	13.16	25	0	0	0	0	0	0	104.5	28.16	70.4	12.4546	1	6.7	8.3	4.5	60	yes	mild	0	0
420	1	1	3	0	5	1.34	6.43	95.47	350.9	40	0.779	2.39	18	0	1	0	1	0	1	108.6	30.42	90.3	11.4284	1	3.52	7.1	7.1	480	no	mild	1	1
421	0	4	3	0	1.62	1.06	4.64	53.04	333.1	49	1.219	7.83	16	0	0	0	0	0	0	94.5	25.63	73.2	11.0453	1	5.77	6	6.9	120	no	mild	0	0
422	1	2	3	0	4.16	0.88	4.28	89.28	553.2	40	2.36	5.05	89	0	0	0	0	0	0	125	36.88	103.1	12.3106	1	3.98	6.1	7.3	360	yes	mild	0	1
423	1	1	2	1	0.82	0.78	4.28	70.72	315.2	42	6.018	11.93	24	0	0	0	0	0	0	110.3	32.16	91.1	11.5562	1	4.84	7.2	8.2	180	yes	moderate	0	0
424	0	4	2	0	1.09	1.14	3.57	72.49	362.8	37	0.756	8.49	18	0	0	0	0	0	0	124.6	46.05	115.4	11.5989	0	4.55	5.5	5.5	60	yes	mild	0	0
425	1	1	1	0	0.33	1.14	7.85	106.08	434.2	38	5.453	8.77	20	0	0	0	0	0	0	121.3	31.28	90.4	12.7578	1	5.61	7	6.8	240	no	mild	0	0
426	0	3	2	1	2.75	1.06	5.36	69.84	339	39	2.314	6.72	22	0	0	0	0	0	0	99.2	29.94	73.6	11.5631	1	4.99	6.4	6.3	300	yes	mild	0	0
427	1	4	3	1	4.79	1.03	3.93	68.95	440.2	48	1.513	6.33	25	0	0	0	0	0	0	100	26.7	81.5	11.077	1	5.61	6.6	6.2	360	yes	mild	0	1
428	0	2	3	0	4.12	1.22	3.57	53.92	279.6	35	1.321	6.88	16	0	0	0	0	0	0	125.4	39.02	103.3	12.3381	1	4.63	6.7	8.9	120	no	mild	0	0
429	0	1	2	1	2.62	0.93	6.07	85.75	410.4	45	2.597	5.72	20	0	0	0	0	0	0	91.3	25.78	62.5	11.5486	1	4.42	6.1	6.7	240	yes	Nerver	0	0
430	1	1	3	1	3.08	1.89	4.64	109.62	309.3	52	1.276	7.6	35	0	0	0	0	0	1	111.3	30.82	93	11.5413	1	4.63	5.8	9.2	360	no	moderate	0	1
431	0	3	2	1	1	1.24	2.86	53.92	309.3	40	1.163	6.61	21	0	0	0	0	0	0	117.7	38.06	103	11.5973	0	5.46	6.5	10.1	360	no	mild	0	1
432	0	3	2	0	2.77	0.98	7.14	61	315.2	41	3.703	6.16	19	0	0	0	0	0	0	103.2	26.2	67.4	12.5704	1	6.21	6.8	12.2	240	yes	mild	0	0
433	1	1	3	1	1.19	0.88	5.71	99.89	255.8	37	4.222	7.44	39	0	0	0	0	0	0	94	28.61	70.6	11.1873	0	4.53	5.8	11.2	240	no	mild	0	0
434	1	1	1	1	0.45	1.11	6.78	91.94	350.9	41	1.795	16.49	16	0	0	0	0	0	0	101	27.69	74.2	11.7252	0	4.94	10.1	6.5	90	no	heavy	0	0
435	0	3	3	0	0.95	1.37	2.5	88.4	315.2	40	1.852	4.66	20	0	0	0	0	0	0	101	26.72	73	11.8212	0	4.84	5.8	9.3	480	yes	mild	0	1
436	0	3	2	1	1.96	1.76	6.07	76.91	368.8	35	2.461	5.77	15	0	1	1	0	0	0	112.1	31.75	68.7	13.5247	1	6.67	6.7	11	90	no	Nerver	1	0
437	1	3	3	1	0.82	0.93	4.64	55.69	327.1	43	1.547	1.89	42	0	0	0	0	0	1	100.7	28.66	90.9	10.562	1	5.07	6.3	4.4	180	no	mild	0	0
438	0	4	3	0	1.66	1.53	4.28	82.21	279.6	37	2.766	16.1	22	0	0	0	0	0	0	98.8	31.68	77.2	11.2447	1	5.38	9.5	7.4	240	yes	mild	0	0
439	0	3	2	0	1.11	1.11	4.64	43.32	291.5	46	1.344	8.77	23	1	1	1	1	0	0	87.9	21.55	51.7	12.2249	1	4.4	9.2	8.3	240	yes	mild	1	0
440	0	1	1	1	1.2	1.22	8.93	123.76	416.4	37	1.784	5.38	10	0	0	0	0	0	0	93.1	27.92	64	11.6375	1	4.81	6.1	7.5	120	no	Nerver	0	0
441	1	1	1	0	1.19	0.8	4.28	77.79	404.5	40	2.393	7.33	63	0	0	0	0	0	0	120.5	36.57	109.7	11.5049	1	3.98	6.3	8.1	45	yes	heavy	0	0
442	0	1	3	0	0.89	1.5	5	63.65	315.2	36	1.468	10.49	21	0	0	0	0	0	0	127.1	40.89	102.6	12.5479	1	3.7	6.8	10.8	480	no	mild	0	1
443	0	4	3	0	3.63	1.32	3.57	89.28	350.9	43	1.366	6.88	14	0	0	0	0	0	0	137.2	43.03	117	12.6841	1	5.09	8.8	5.7	180	no	Nerver	0	0
444	0	3	2	1	0.54	1.68	5.71	88.4	243.9	43	1.874	6.83	23	0	0	1	1	1	0	97.3	33.47	75.5	11.198	1	5.02	6.1	6.5	240	yes	mild	1	0
445	0	3	3	1	3.09	2.04	4.64	58.34	350.9	46	2.089	5.88	14	0	0	0	0	0	0	88.3	22.17	55.9	11.8101	1	6.39	5.4	4.9	120	no	mild	0	0
446	0	3	1	1	0.9	0.88	1.43	62.76	303.3	38	2.326	7.49	16	0	0	0	0	0	0	92	27.46	75.2	10.6091	0	4.6	5.5	8.1	660	yes	mild	0	1
447	1	3	2	0	4.16	1.53	8.21	124.64	374.7	42	1.964	6.49	34	0	0	0	0	0	0	106	26.64	75.1	12.2317	1	4.6	6.9	6.1	360	no	mild	0	1
448	1	4	3	0	2.75	2.77	4.28	80.44	345	47	0.994	2.78	24	0	0	0	0	0	0	105	27.47	92.6	10.9115	1	4.6	7.3	5.7	180	yes	heavy	0	0
449	0	1	1	0	1.05	1.78	3.93	59.23	321.2	40	3.737	16.32	15	0	0	0	0	0	0	101.2	29.6	61.2	12.9361	1	7.42	9.3	6.6	240	no	Nerver	0	0
450	0	3	2	1	2.68	1.6	6.07	83.98	339	45	1.942	4.83	17	0	0	0	0	0	0	119.6	37.11	94.3	12.3162	1	5.12	5.6	8	180	no	Nerver	0	0
451	1	4	2	1	0.82	1.5	3.21	87.52	356.9	45	0.858	5.27	21	0	0	0	0	0	0	81.5	22.91	71.3	9.6519	0	5.43	5.8	6.3	480	no	mild	0	1
452	0	3	3	1	3.39	0.8	3.93	63.65	315.2	37	2.585	10.94	23	0	0	0	0	0	0	125.7	37.42	106	12.2091	0	4.58	5.6	11	360	yes	Nerver	0	1
453	1	2	2	1	1.09	0.7	5.36	70.72	392.6	43	3.985	5.88	19	0	0	0	0	0	0	124	35.96	112.4	11.696	1	5.46	5.7	5.4	180	yes	Nerver	0	0
454	1	3	2	1	2.64	0.83	5	92.82	356.9	45	2.608	7.27	33	0	0	0	0	0	0	100.4	23.96	76	11.5167	0	4.63	6.8	6.1	360	yes	moderate	0	1
455	1	1	2	1	1.22	1.01	4.28	59.23	339	45	3.443	8.49	30	0	0	0	0	0	0	83.3	24.74	63.9	10.4206	0	6.78	8.4	6.4	120	yes	mild	0	0
456	1	3	2	1	1.65	0.93	6.07	76.91	368.8	42	1.016	7.38	11	0	0	0	0	0	1	110.4	30.83	86.9	11.8429	1	3.65	6.9	6.1	480	yes	mild	0	1
457	1	1	2	1	4.51	0.88	6.07	78.68	362.8	43	3.184	5.27	22	0	0	0	0	0	0	112.2	32.66	95.6	11.4753	0	4.24	5.5	7.5	120	yes	heavy	0	0
458	0	2	1	1	1.64	1.01	3.21	63.65	237.9	36	1.716	8.88	128	0	0	0	0	0	0	91.7	24.44	62.8	11.5715	1	3.13	6.9	4.9	30	yes	mild	0	0
459	0	1	3	0	0.31	1.34	2.86	52.16	309.3	45	0.677	7.49	15	0	0	0	0	0	0	94.8	28.55	74	11.0203	0	4.65	7	9.8	240	no	mild	0	0
460	0	2	3	1	5	1.29	4.28	64.53	237.9	42	1.095	7.6	19	0	0	0	0	0	0	103.5	37.38	92.6	10.7556	1	4.58	5.4	10	480	yes	mild	0	1
461	1	3	1	1	0.89	1.22	15.35	153.82	469.9	45	1.253	7.72	25	0	1	1	0	1	0	104.2	30.12	84.4	11.3422	1	4.32	7.1	6.6	240	yes	mild	1	0
462	1	4	3	1	4.46	1.24	6.07	89.28	345	39	1.535	10.6	13	0	0	0	0	0	0	78.2	20.22	58.7	10.2068	0	4.71	6.3	6.2	120	yes	Nerver	0	0
463	1	2	1	1	2.54	0.91	3.21	59.23	291.5	44	3.839	4.83	35	0	0	0	0	0	0	116.3	34.87	94.7	11.951	1	5.33	6.6	9	360	no	heavy	0	1
464	1	5	3	1	4.15	1.11	4.64	89.28	428.3	46	1.219	6.05	28	0	0	1	0	0	0	84.6	21.36	55.3	11.3765	1	4.01	5.8	8.2	120	yes	Nerver	1	0
465	1	3	3	1	2.51	1.71	4.64	83.1	327.1	47	1.276	7.27	18	0	0	0	0	0	0	86.3	23.44	81.8	9.54188	0	4.32	5	6.1	540	yes	mild	0	1
466	1	2	1	1	2.06	0.93	2.5	90.17	392.6	43	2.043	5.83	39	0	0	0	0	0	0	128.1	38.39	112.9	12.056	1	2.87	6.7	6	180	yes	moderate	0	0
467	0	1	1	1	0.74	1.34	5	97.24	303.3	45	1.174	5.5	24	0	0	0	0	0	0	95.3	30.38	68	11.5568	1	4.47	5.7	9.4	180	no	Nerver	0	0
468	1	3	3	0	5	1.11	5	69.84	333.1	46	1.106	8.66	26	0	0	0	0	0	1	80.1	21.14	64.6	9.96589	0	3.8	6.3	6.1	720	yes	mild	0	1
469	1	2	1	1	2.75	1.09	6.78	101.66	374.7	44	3.15	11.82	37	0	0	0	0	0	0	118.2	31.91	102.8	11.6579	1	3.88	9	11.1	180	no	Nerver	0	0
470	1	1	1	1	0.32	1.76	3.93	66.3	279.6	44	4.042	6.77	32	0	0	0	0	0	0	96.5	28.59	80.8	10.7355	0	5.69	4.6	5.3	360	yes	mild	0	1
471	0	3	2	1	1.58	1.01	17.85	127.3	487.7	46	3.455	6.83	20	1	0	0	0	0	0	106.5	28.69	78.5	12.0203	1	4.63	5.9	6.1	480	no	Nerver	1	1
472	0	3	3	1	3.5	0.93	5.36	58.34	428.3	37	1.366	18.82	22	1	1	1	1	0	1	154.1	44.87	124.4	13.8163	1	2.74	9.1	9.9	300	yes	Nerver	1	0
473	0	5	3	1	1.12	1.14	3.93	38.01	321.2	40	0.937	9.88	17	0	0	0	0	0	0	81	19.16	44.5	12.1424	0	4.68	8.6	7.1	240	no	mild	0	0
474	1	3	3	0	5	1.09	6.43	78.68	374.7	43	0.914	7.94	15	0	0	0	0	0	0	111.5	26.91	84.5	12.1296	1	4.27	5.5	6.4	720	yes	mild	0	1
475	1	1	1	1	0.5	0.96	3.93	54.81	327.1	46	1.332	7.16	42	0	0	0	0	0	0	107	33.36	94.5	11.007	0	4.22	7	6.3	180	yes	moderate	0	0
476	0	4	2	0	0.74	1.09	6.78	70.72	493.7	37	1.931	7.33	16	0	0	0	0	0	0	113.5	37.49	89.6	11.9906	1	4.71	6.3	6.7	300	no	Nerver	0	0
477	1	4	3	1	0.81	0.88	3.57	106.08	237.9	44	0.858	7.83	16	0	0	0	0	0	0	95.7	28.31	86.8	10.2719	0	3.78	6	5.1	480	no	mild	0	1
478	1	3	2	1	3.6	1.24	5	55.69	291.5	41	2.969	5.27	12	0	0	0	1	0	0	108.4	28.22	88.6	11.5163	1	3.49	6.1	8.4	360	yes	Nerver	1	1
479	0	1	1	0	0.89	1.68	5	42.43	267.7	41	1.377	5.22	22	0	0	0	0	0	0	103.2	30.2	69.5	12.379	0	6.13	5.5	4.1	120	no	mild	0	0
480	1	1	1	1	0.66	1.29	6.43	170.61	362.8	45	2.36	7.44	23	0	0	0	0	0	1	106.1	27.47	88.1	11.3039	1	4.5	7.2	5.7	180	yes	moderate	0	0
481	1	2	2	0	1.37	1.06	5	109.62	410.4	45	2.416	5.61	29	0	0	0	0	0	0	116.5	33.08	114.7	10.8779	0	6.62	6.1	9.3	120	yes	mild	0	0
482	1	3	3	1	5	0.91	5	79.56	416.4	39	2.71	11.82	25	1	0	0	0	0	1	137.5	40.35	134.4	11.8605	1	5.61	9.2	9.4	240	yes	moderate	1	0
483	1	1	1	1	1.38	0.88	3.57	58.34	404.5	41	1.581	6.38	86	0	0	0	0	0	0	112.5	36.5	93.1	11.6594	0	5.4	6.2	9.6	60	no	heavy	0	0
484	0	2	3	0	0.6	1.34	2.86	42.43	220.1	40	2.292	5.55	24	0	0	0	0	0	0	105.6	30.68	76.3	12.0893	0	4.76	9.1	7.9	300	yes	mild	0	0
485	1	3	2	0	0.54	1.03	5	99.89	499.6	39	2.631	4.94	12	0	0	0	1	0	0	126	35.88	113.3	11.8374	1	5.79	6.8	4.9	360	no	mild	1	1
486	0	3	3	1	4.67	1.16	3.93	52.16	350.9	39	4.437	4.33	37	0	0	0	0	0	0	118.8	34.22	91.7	12.406	1	6.21	5.6	5.9	240	no	mild	0	0
487	1	3	3	1	5	0.93	5.36	84.86	362.8	43	2.258	7.88	20	0	1	0	0	0	0	105.6	31.64	98	10.6672	1	3.78	5.6	8.3	300	yes	mild	1	0
488	0	4	2	0	2.9	1.06	10.35	115.8	362.8	41	1.637	5.72	8	0	0	0	0	0	0	92.4	24.73	64.9	11.4696	1	4.27	6.4	5.8	300	no	mild	0	0
489	0	3	2	1	2.61	1.71	6.07	74.26	261.7	41	1.535	8.88	39	0	0	1	0	0	0	117.5	37.48	91.2	12.3038	0	5.48	7.6	5.1	120	yes	Nerver	1	0
490	0	1	1	1	3.09	2.07	4.28	62.76	249.8	41	1.366	5.66	34	0	0	0	0	0	0	89.2	25.28	55.6	11.9627	0	5.59	5.8	7.8	180	yes	mild	0	0
491	0	1	1	1	0.68	1.24	5.36	49.5	232	41	2.992	16.49	42	0	0	0	0	0	0	134.3	44.67	104.3	13.1502	0	4.24	6.1	6.3	300	yes	mild	0	0
492	1	3	3	1	5	1.91	3.57	68.07	368.8	46	0.644	6.11	25	0	1	0	1	0	0	119.1	31.11	97.8	12.0432	1	4.5	5.4	5.1	240	yes	moderate	1	0
493	1	3	3	1	2.75	1.34	5	74.26	297.4	45	2.811	7.33	17	0	0	0	0	0	0	102.6	28.61	76.2	11.7536	0	7.01	7.6	5.4	240	no	mild	0	0
494	1	3	2	1	3.09	0.67	7.5	90.17	297.4	42	1.953	7.11	36	0	1	0	1	0	0	95	21.64	76	10.8972	1	2.56	5.5	22	240	yes	mild	1	0
495	1	3	2	1	1.03	0.7	5.71	124.64	469.9	37	1.445	5.94	39	0	0	0	0	0	1	119.5	33.38	94.9	12.2669	1	3.1	5.8	4	240	yes	mild	0	0
496	1	4	3	0	5	1.09	6.78	150.28	362.8	44	1.163	9.44	25	0	0	0	0	0	0	122.9	33.76	112.8	11.5717	1	3.44	6.3	6.9	360	yes	mild	0	1
497	1	2	2	1	0.88	1.29	8.93	114.92	469.9	31	2.913	10.16	52	0	0	0	0	0	1	126.1	40.4	130.6	11.0343	1	5.38	10.4	7.5	480	yes	Nerver	0	1
498	1	1	2	1	3.43	1.01	3.21	68.07	309.3	45	2.811	10.21	24	0	0	0	0	0	0	120.1	35.36	108.4	11.5353	0	4.29	7.3	6.5	300	no	heavy	0	0
499	1	2	2	1	1.94	1.37	3.93	76.02	249.8	41	0.519	9.83	21	0	0	0	0	0	1	118.1	33.3	105.4	11.5035	0	4.14	8	7.7	480	yes	mild	0	1
500	1	3	3	1	5	1.5	4.64	75.14	297.4	45	0.926	7.27	20	0	0	0	0	0	0	106.4	27.85	94.1	10.9685	0	3.52	6.8	13	540	no	Nerver	0	1
501	1	3	3	1	4.12	1.4	6.43	112.27	493.7	40	3.093	7.88	16	0	0	0	0	0	0	108.8	29.66	92.7	11.3003	1	6.05	6.1	6.2	360	yes	mild	0	1
502	1	1	1	1	1.09	1.06	3.93	65.42	505.6	39	2.032	7.44	28	0	0	0	0	0	0	136.5	41.9	141.7	11.4669	1	2.17	7.3	5.6	180	yes	heavy	0	0
503	0	3	3	1	4.92	0.85	5.36	61.88	392.6	40	3.805	7.55	43	0	0	0	0	0	0	108.6	36.67	93.4	11.2372	0	5.59	6.1	12.6	600	yes	moderate	0	1
504	1	4	3	1	5	1.14	4.64	98.12	291.5	31	1.468	7.11	47	0	0	0	0	0	0	115.5	30	102.9	11.3861	1	5.35	6.3	4.7	600	no	mild	0	1
505	1	1	2	1	0.93	1.19	5.36	87.52	398.5	44	1.039	12.21	19	0	0	0	0	0	0	112.4	31.97	93.8	11.6055	0	5.61	7.8	5.3	180	no	mild	0	0
506	1	3	2	1	1.17	0.85	7.85	136.14	588.9	36	1.75	3.66	8	0	0	0	0	0	1	96.5	27.04	68.8	11.6341	0	5.79	7.3	7.7	120	yes	Nerver	0	0
507	0	3	2	0	0.65	1.19	13.92	100.78	487.7	41	2.405	6.99	19	0	0	0	0	0	0	138.7	45.93	115.1	12.9282	1	6.23	7.2	5.8	360	yes	mild	0	1
508	0	2	2	0	0.98	1.4	2.5	54.81	404.5	41	0.406	4.72	13	0	0	0	0	0	0	120	34.44	96.5	12.2157	1	3.88	5.3	8.2	360	no	Nerver	0	1
509	1	3	3	1	0.66	1.24	5	92.82	463.9	40	1.569	5.66	25	0	0	0	0	0	0	122.7	36.49	117.3	11.3291	1	4.81	6.8	6.9	360	no	moderate	0	1
510	0	2	3	0	1.02	0.96	4.28	66.3	469.9	39	1.694	5.44	16	0	0	0	0	0	0	119.6	37.33	94.6	12.2966	1	4.32	6.2	6.9	360	yes	Nerver	0	1
511	0	4	3	1	3.09	2.09	3.21	71.6	309.3	37	0.994	6.22	16	0	0	0	0	0	0	103	35.01	95.2	10.5565	1	4.32	7.6	7.9	300	yes	Nerver	0	0
512	1	3	1	1	1.03	1.24	3.21	44.2	327.1	36	2.461	8.88	19	0	0	0	0	0	1	113.5	29.94	89.5	11.9973	0	5.69	9.2	5.7	360	yes	moderate	0	1
513	1	1	3	0	3.49	1.99	5.71	68.07	303.3	47	0.971	10.82	16	0	0	0	0	1	0	97.8	24.65	77.5	11.1093	0	3.98	10.2	5.1	180	yes	mild	1	0
514	0	1	2	0	1.04	1.91	7.14	78.68	315.2	38	1.727	6.55	41	0	0	0	1	0	0	114.1	40.14	89.6	12.054	1	4.99	7	11.2	480	no	Nerver	1	1
515	1	5	3	1	3.49	1.09	4.28	61	315.2	43	2.382	11.21	24	0	0	0	0	0	0	95.7	23.8	66.7	11.7179	0	3.59	7.7	12.4	180	no	Nerver	0	0
516	0	4	2	1	2.75	0.98	8.93	99.89	434.2	42	2.393	4.83	16	0	0	0	0	0	0	116.1	34.38	94.4	11.9494	1	5.17	5.9	7.1	360	yes	Nerver	0	1
517	0	3	3	0	2.31	0.93	3.93	79.56	356.9	37	2.145	4.66	18	1	0	0	0	0	1	132.7	40.47	97.1	13.4667	0	4.37	7.3	9.1	300	no	mild	1	0
518	0	4	3	1	1.47	0.98	6.78	65.42	237.9	43	1.727	5.05	22	0	0	0	0	0	0	129	38.28	113.5	12.1085	1	4.76	6	7.6	180	yes	mild	0	0
519	0	3	3	1	0.79	1.03	3.93	65.42	339	39	1.31	7.16	37	1	0	1	0	0	0	137.7	55.95	145.4	11.4196	1	3.8	5.6	8.1	600	yes	mild	1	1
520	1	5	3	1	3.09	0.91	4.64	97.24	309.3	44	3.929	7.66	33	0	0	0	0	1	0	106.5	25.84	78.4	12.0279	1	4.73	6.1	8.4	720	no	mild	1	1
521	1	4	2	1	0.61	1.03	2.5	104.31	315.2	43	3.771	9.6	70	0	0	0	0	0	0	104	34.18	90.6	10.9262	1	5.51	7.3	5.9	120	no	moderate	0	0
522	1	1	1	0	1.91	1.71	4.28	64.53	368.8	41	1.016	8.94	21	0	0	0	0	0	1	115.7	34.92	101.4	11.4899	0	4.4	8	6.6	60	no	moderate	0	0
523	1	2	3	1	5	1.03	5.36	86.63	315.2	28	2.427	17.87	122	1	1	0	0	0	1	136.5	43.3	155	10.9639	1	3.72	7.5	6.9	480	yes	mild	1	1
524	1	2	3	1	4.37	1.37	8.21	118.46	475.8	42	1.31	6.99	31	0	0	0	0	0	0	115.2	31.74	92.5	11.9779	1	4.58	6.3	4.4	480	yes	mild	0	1
525	1	1	1	0	0.65	1.03	3.93	94.59	350.9	45	3.037	11.16	23	1	1	0	1	0	0	109.1	30.98	79.1	12.2669	0	5.02	7.4	6.7	30	no	Nerver	1	0
526	1	1	2	0	3.79	1.78	6.78	79.56	220.1	44	1.931	20.71	27	0	0	0	0	0	0	89.5	22.6	68.1	10.8455	0	5.2	9.9	10.2	360	no	moderate	0	1
527	1	4	2	1	1.57	1.11	3.21	91.94	374.7	41	3.037	9.1	41	0	0	0	0	0	0	120.4	34.94	105.9	11.6998	1	4.86	7	7.8	720	yes	heavy	0	1
528	1	1	3	1	1.09	1.19	6.43	75.14	362.8	38	1.163	11.05	24	0	0	0	0	0	1	103.1	28.86	103.3	10.144	0	3.9	7.2	8.2	360	yes	mild	0	1
529	0	2	2	1	1.72	2.12	7.5	55.69	279.6	41	0.869	13.54	22	0	0	0	0	0	1	104.8	31.13	79.9	11.7243	1	5.92	9.7	7.6	240	no	Nerver	0	0
530	1	3	3	1	2.2	0.75	4.28	77.79	237.9	38	1.174	7.16	17	0	1	0	1	0	0	122.8	33.42	105.4	11.9613	1	2.72	6.5	7.9	720	yes	moderate	1	1
531	0	1	1	0	2.06	1.86	4.64	56.58	339	38	1.502	7.66	10	0	0	0	0	0	0	107	32.88	73.1	12.5148	1	7.01	9.4	7.4	300	no	Nerver	0	0
532	0	2	2	1	0.88	1.53	2.86	62.76	196.3	42	2.269	14.54	38	0	0	0	0	0	0	96.4	30.54	74.9	11.1387	1	6.78	10.8	7.1	60	yes	mild	0	0
533	1	3	2	1	0.85	1.45	6.43	81.33	309.3	43	1.287	5.66	13	0	0	0	0	0	0	101.3	27.01	83	11.1191	1	4.29	6.9	8.9	120	yes	mild	0	0
534	1	1	1	1	1.1	0.96	5	131.72	350.9	40	2.281	7.05	12	1	1	0	1	0	0	105.4	26.48	70.7	12.5352	1	5.64	5.6	7.4	360	no	mild	1	1
535	0	4	2	0	2.75	1.66	9.28	113.15	416.4	32	1.231	9.6	22	0	0	0	0	0	0	97.1	40.77	79.8	10.8697	1	5.35	7.5	7.6	180	no	Nerver	0	0
536	1	4	3	1	4.12	1.4	5.36	122.88	386.6	37	1.14	11.32	24	0	0	0	0	0	1	93	24.19	78.3	10.51	1	4.91	4.7	8.5	360	yes	mild	0	1
537	1	2	2	1	2.49	0.67	5	64.53	362.8	42	1.253	14.04	38	0	0	0	0	0	0	100	28.63	89	10.6	1	3.85	11.9	4.3	300	yes	mild	0	0
538	0	5	3	1	5	1.47	5	56.58	285.5	42	3.082	13.82	19	0	0	0	0	0	0	86.4	21.13	58.8	11.2674	0	8.87	8.8	8.5	240	yes	mild	0	0
539	0	4	3	0	2.49	1.97	4.28	69.84	321.2	44	0.711	5.77	16	0	0	0	0	0	0	89	27.08	64.8	11.0561	1	5.87	6.3	3.8	120	no	Nerver	0	0
540	1	4	2	1	3.43	1.55	4.64	90.17	374.7	40	0.881	8.94	27	0	0	0	1	0	0	117	31.91	101.1	11.6362	1	3.8	6.6	6.9	240	no	mild	1	0
541	0	4	3	0	2.75	1.27	2.5	63.65	291.5	38	0.395	7.55	14	0	0	0	0	0	0	105	34.26	95.9	10.7221	1	2.95	7.5	7.1	720	no	Nerver	0	1
542	0	3	3	1	0.97	1.29	2.5	61	273.6	40	1.287	8.16	24	0	0	0	0	0	1	116.6	42.83	104.5	11.4062	0	3.83	5.8	8.9	300	no	mild	0	0
543	1	3	3	1	1.51	0.85	5.36	86.63	505.6	41	0.903	6.44	27	0	0	0	1	1	0	130.6	37.83	113.1	12.2804	1	3	6.2	6.2	240	yes	mild	1	0
544	0	3	2	1	1.51	1.55	5	69.84	226	45	1.14	5.55	21	0	0	0	0	0	0	85	25.38	64.8	10.5592	1	4.5	5.9	9	180	yes	mild	0	0
545	0	1	1	0	0.39	1.03	11.42	100.78	535.3	40	1.061	8.94	12	0	0	0	0	0	0	115	35.63	85.7	12.4225	1	4.37	7.4	6.4	600	no	Nerver	0	1
546	0	4	3	0	1.33	1.5	6.43	103.43	368.8	36	0.903	15.38	32	0	0	0	0	0	0	95.8	28.63	68.7	11.5581	1	4.27	9.2	5.2	180	yes	Nerver	0	0
547	0	4	3	1	1.16	1.06	5.36	95.47	446.1	41	1.366	7.33	66	0	0	0	0	0	1	117.1	39.62	101.3	11.6346	1	3.67	6.2	8	600	yes	Nerver	0	1
548	1	4	3	1	2.47	1.06	3.21	73.37	279.6	40	0.926	9.33	18	0	0	0	0	0	0	118.4	37.55	110.3	11.2736	1	5.48	7.7	6.6	180	no	Nerver	0	0
549	0	4	3	0	4.37	1.27	5.36	83.98	291.5	36	1.287	5.05	11	0	0	0	0	0	0	137.2	42.07	120	12.5246	1	3.36	5.9	9.4	60	no	Nerver	0	0
550	1	3	2	1	1.72	1.53	6.07	84.86	243.9	39	1.163	7.99	21	0	1	0	1	0	0	95.7	24.37	69.6	11.4712	0	3.67	6.9	6.4	600	yes	mild	1	1
551	1	1	1	1	0.54	1.06	4.64	55.69	398.5	43	1.152	7.49	33	0	0	0	0	0	0	120.4	36.22	98.5	12.1313	0	5.84	6.1	6.4	720	yes	mild	0	1
552	1	3	3	1	3.17	1.01	7.14	104.31	327.1	46	5.577	9.21	17	1	0	0	0	0	0	108	30.04	93.8	11.1512	0	4.76	6.3	7.8	480	no	mild	1	1
553	1	3	3	1	1.81	0.88	5	65.42	481.8	41	2.8	8.66	40	0	0	0	0	0	0	127.3	37.49	137.9	10.8404	0	6.1	5.9	7.9	300	no	mild	0	0
554	1	3	2	1	1.15	0.78	3.21	91.94	386.6	40	1.863	8.77	19	0	0	0	0	0	0	155.7	51.46	171.4	11.8928	1	4.76	6.8	10.4	480	yes	mild	0	1
555	1	3	3	0	3.69	1.03	5.36	114.92	386.6	44	2.958	9.38	49	0	1	1	0	0	0	136.6	42.76	127.4	12.1022	1	3.05	6.8	8.5	240	yes	mild	1	0
556	0	5	2	0	2.51	1.53	3.57	47.74	190.3	42	1.626	3.5	25	0	0	0	0	0	0	82.2	22.52	45.6	12.1728	1	4.22	5.4	5.2	480	no	Nerver	0	1
557	1	4	1	1	1.1	1.24	2.5	52.16	243.9	44	1.964	7.33	14	0	0	0	1	0	0	96.7	26.36	70.8	11.4924	1	5.51	7.1	8.2	480	yes	Nerver	1	1
558	0	1	1	0	0.66	1.47	4.28	52.16	249.8	44	2.235	11.55	34	0	0	0	0	0	0	100	33.11	66.3	12.2813	1	5.22	8.9	7.3	60	yes	Nerver	0	0
559	1	3	3	1	1.78	1.19	6.43	100.78	416.4	42	0.858	7.38	21	0	0	0	0	0	0	124.9	35.47	99.4	12.5276	1	3.08	5.5	6.1	360	yes	mild	0	1
560	1	1	1	0	0.39	1.32	4.64	73.37	345	41	1.411	7.88	20	0	0	0	0	0	0	94.6	28.13	73.1	11.0645	1	6.67	8.7	7.6	180	no	Nerver	0	0
561	0	3	3	1	2.13	1.32	7.85	92.82	350.9	39	2.1	6.49	11	0	0	0	0	0	0	108.5	30.17	68.7	13.0904	1	4.42	6.6	8.6	240	no	Nerver	0	0
562	0	4	3	0	3.28	1.09	3.57	81.33	273.6	38	1.355	6.22	21	0	0	0	0	0	0	107.3	29.48	82.7	11.799	1	3.47	6.1	9.9	720	yes	Nerver	0	1
563	0	1	1	1	1.69	0.98	6.78	61.88	350.9	40	1.4	5.5	24	0	0	0	0	0	0	99	30.83	67.8	12.0232	1	3.93	7.4	7.4	120	no	mild	0	0
564	0	1	1	1	0.77	1.81	3.57	59.23	255.8	35	2.461	17.82	20	0	0	0	0	0	0	99.8	31.46	75.3	11.5009	0	5.3	6.8	15.2	180	yes	Nerver	0	0
565	1	4	2	0	1.43	0.83	11.42	109.62	398.5	42	1.942	6.16	17	0	0	0	0	0	0	137.1	38.66	127.5	12.1418	1	4.06	6.4	5.9	960	yes	mild	0	1
566	0	3	3	1	2.91	1.14	4.28	56.58	285.5	40	0.587	6.33	28	0	0	0	0	0	0	109.2	32.21	80.1	12.2013	0	4.16	6.2	8.1	300	yes	mild	0	0
567	1	3	3	1	2.95	1.42	5	77.79	309.3	43	1.231	8.22	21	0	0	0	0	0	0	93.7	25.51	78.4	10.5823	0	4.91	5.8	7	360	yes	mild	0	1
568	1	1	1	1	0.36	1.09	3.57	67.18	321.2	46	4.019	6.05	21	0	0	0	0	0	0	93.7	24.34	66.6	11.4816	0	5.35	5.8	9.7	30	yes	mild	0	0
569	0	1	1	1	0.56	1.45	5	35.36	113	44	0.644	9.77	22	0	0	0	0	0	0	80.2	22.6	45	11.9555	0	4.53	12.3	6.9	120	no	Nerver	0	0
570	0	3	3	0	4.89	1.22	3.21	61	303.3	44	2.495	9.33	44	0	0	0	0	0	0	103.7	26.31	71.9	12.2297	1	4.68	5.9	10.5	420	yes	mild	0	1
571	1	3	3	1	5	1.27	7.85	82.21	458	46	1.084	6.49	20	0	0	0	0	0	0	88.5	26.31	73.1	10.3511	0	4.42	5.8	8.6	360	no	mild	0	1
572	1	1	1	1	1.44	1.6	7.14	71.6	237.9	42	1.727	8.72	42	0	0	0	0	0	0	101.3	30.61	86.2	10.9108	1	5.74	5.7	4.9	90	no	heavy	0	0
573	0	3	2	1	0.93	1.01	3.93	58.34	267.7	39	0.994	6.27	20	0	0	0	0	0	1	115.5	41.19	94.8	11.8625	1	5.04	9	9	240	no	Nerver	0	0
574	1	4	3	1	5	1.68	5.71	94.59	339	43	0.418	7.99	37	0	0	0	0	0	0	81.4	22	66.3	9.99695	0	3.65	6.6	5.9	360	no	Nerver	0	1
575	0	5	2	1	1.01	1.53	6.43	72.49	23.8	44	2.066	6.05	19	0	0	0	0	0	0	90.8	26	52.5	12.5316	1	5.46	6.5	4.3	120	yes	mild	0	0
576	0	3	2	0	5	2.51	4.28	45.08	267.7	36	1.14	7.05	37	0	0	0	0	0	0	103.6	34.6	84.2	11.2903	0	4.71	5.6	6.9	720	no	mild	0	1
577	0	1	3	0	0.64	2.33	15.71	244.87	208.2	41	2.405	9.77	24	0	0	0	0	0	1	120.1	42.9	105.6	11.6872	1	5.22	7.6	7.1	360	yes	mild	0	1
578	1	3	2	1	1.21	1.27	5.36	80.44	297.4	38	0.723	6.61	12	0	1	1	1	0	0	117.5	31.84	97.5	11.8997	1	3.28	5.9	5.9	300	yes	mild	1	0
579	0	2	3	0	0.49	1.32	9.28	112.27	386.6	37	2.495	8.77	14	0	0	0	0	0	0	85.4	21.03	42.7	13.069	0	5.2	6.1	5.4	180	no	Nerver	0	0
580	1	3	2	0	1.03	0.72	1.79	80.44	350.9	35	3.602	19.48	34	1	0	0	0	0	0	136.9	41.59	145.6	11.3455	1	4.86	13.6	4.1	720	yes	heavy	1	1
581	0	5	3	1	5	1.29	6.07	68.07	356.9	41	2.032	6.99	18	0	0	0	0	0	0	107.3	36.58	89.7	11.3293	1	5.84	7	11.6	240	no	mild	0	0
582	1	3	2	1	5	0.83	6.07	103.43	410.4	39	4.121	9.83	18	1	1	1	1	1	0	129.7	38.68	123.1	11.6899	1	3.8	5.9	4.9	480	yes	mild	1	1
583	1	5	3	1	0.82	0.93	12.14	752.28	226	40	1.344	4.39	19	0	1	0	0	0	0	107.5	30.44	92.8	11.1592	1	3.88	5.6	8.8	120	no	mild	1	0
584	0	5	2	1	0.82	1.32	3.57	76.02	291.5	43	2.168	5.5	101	0	0	0	0	0	0	99.5	29.2	66.5	12.2015	1	6.34	5.8	7.4	240	no	mild	0	0
585	0	3	3	0	5	2.79	12.5	175.03	553.2	48	0.914	5.77	16	1	1	0	0	1	0	73.7	23.73	51.2	10.2999	1	7.42	5.9	4.1	300	no	Nerver	1	0
586	0	3	3	1	5	1.34	4.28	71.6	333.1	38	1.095	10.21	26	0	0	0	0	0	0	105.4	31.12	83.8	11.5138	1	3.96	6.2	9.4	420	yes	mild	0	1
587	1	3	2	1	1.37	1.03	17.14	241.33	309.3	42	1.039	3.77	13	0	0	0	1	0	1	122.9	34.58	106.5	11.909	1	4.37	5.8	4.2	300	yes	mild	1	0
588	1	2	3	1	1.03	1.09	4.28	84.86	333.1	46	2.427	6.05	27	1	1	1	1	0	0	113.2	31.46	86.6	12.1643	1	4.19	6.7	6.3	360	no	mild	1	1
589	1	1	2	1	3.05	0.83	4.28	68.95	279.6	46	2.856	6.49	83	0	0	0	0	0	0	123	34.6	97.3	12.4695	1	2.79	7.1	5.9	240	no	heavy	0	0
590	1	1	1	1	0.16	0.83	6.43	73.37	434.2	41	4.019	9.38	28	0	0	0	1	0	1	98.6	29.4	81.1	10.9488	1	4.01	7.7	8.8	30	no	mild	1	0
591	0	3	2	0	3.49	1.22	14.99	175.03	529.4	39	0.576	5.94	17	1	0	0	0	0	0	116.1	40.32	108.7	11.1357	1	2.48	5.8	4	840	yes	Nerver	1	1
592	0	1	1	0	0.74	1.22	5.36	78.68	481.8	43	2.055	5.44	26	0	1	0	0	0	0	100.2	28.67	71.2	11.8748	1	4.99	5.8	6.9	180	no	Nerver	1	0
593	0	3	2	0	3.51	1.78	11.42	102.54	416.4	40	0.61	10.1	19	0	0	0	0	0	0	108	32.42	85.2	11.7005	1	3.75	6.5	5.5	300	no	Nerver	0	0
594	0	3	2	1	1.24	1.16	4.64	74.26	255.8	40	1.942	9.55	29	1	1	1	1	0	0	104	31.64	85.2	11.2671	1	5.17	7	4.6	480	no	mild	1	1
595	1	3	3	1	2.75	1.34	8.57	111.38	237.9	42	1.129	10.82	32	0	1	0	1	0	1	90.3	23.48	66.6	11.065	1	4.42	8.9	7.9	240	no	Nerver	1	0
596	1	4	3	0	3.14	0.72	4.64	106.96	535.3	46	1.953	12.1	34	0	0	0	0	0	0	111.6	35.86	94.1	11.5045	1	3.72	8.3	6.5	360	no	moderate	0	1
597	1	4	3	1	0.73	1.37	6.78	105.2	285.5	43	3.884	13.1	31	0	0	0	0	0	0	108.9	31.91	98.5	10.9726	1	3.52	8.4	5.8	1	no	Nerver	0	0
598	0	3	3	0	2.77	1.14	2.5	74.26	356.9	41	1.242	7.44	19	0	1	0	0	0	0	97.5	30.7	75.2	11.2433	1	3.26	6.3	8.9	480	yes	mild	1	1
599	0	1	1	0	1.4	1.06	4.28	48.62	249.8	40	1.445	12.32	21	0	0	0	0	0	0	94.8	23.55	59.1	12.3315	1	4.09	8.7	5.8	420	no	mild	0	1
600	0	3	2	0	5	1.34	5	63.65	350.9	46	2.743	3.61	27	0	0	0	0	0	1	113.2	34.51	95.2	11.6019	1	4.94	7.5	8	360	no	mild	0	1
601	1	4	2	1	4.92	1.19	7.5	88.4	202.2	41	0.768	6.49	39	0	0	0	0	0	0	95.9	29.59	89.6	10.1313	1	3.9	6.8	4.6	120	yes	mild	0	0
602	0	2	1	0	1.11	1.66	4.28	80.44	285.5	36	1.298	7.66	26	0	0	0	0	0	0	109.6	39.12	97.3	11.111	0	3.8	7.4	8.4	480	no	Nerver	0	1
603	0	3	1	1	0.96	0.85	3.93	79.56	339	40	1.648	5.27	36	0	0	0	0	0	0	140.6	54.41	150.3	11.4685	1	4.29	6.7	13.9	480	yes	mild	0	1
604	0	4	3	0	5	1.09	3.21	72.49	392.6	41	1.411	5.83	25	0	0	0	0	0	0	113	35.02	98.5	11.3857	1	5.2	7.5	5.5	360	yes	mild	0	1
605	0	5	3	0	1.1	1.97	6.43	74.26	380.7	41	0.779	8.22	11	0	0	0	0	1	0	114.5	35.42	88.3	12.185	1	4.27	7.6	7.8	720	no	Nerver	1	1
606	1	3	3	1	2.75	0.88	6.78	90.17	279.6	46	0.632	7.05	18	0	1	0	1	0	0	125.3	31.7	108.5	12.0292	1	3.05	6.3	6.4	300	no	mild	1	0
607	0	1	3	0	1.85	0.96	3.21	65.42	291.5	42	3.534	7.99	38	0	0	0	0	0	0	106.8	29.87	92.2	11.1226	0	7.11	6.8	8.1	300	no	mild	0	0
608	0	1	2	0	2.18	1.34	4.28	52.16	178.4	42	1.739	15.65	72	0	0	0	0	0	0	103.2	29.42	74.2	11.9806	1	6.34	12.3	4.9	480	no	mild	0	1
609	0	3	2	0	0.11	1.09	14.28	127.3	380.7	45	0.926	4.44	9	1	0	0	0	0	1	110	30.45	64.9	13.6543	1	4.27	6.3	6.1	480	yes	Nerver	1	1
610	1	3	3	1	4.8	0.54	5.71	117.57	243.9	43	4.843	10.44	83	0	1	1	1	0	1	136.6	39.28	129.4	12.0084	1	3.21	7.9	6.5	720	yes	mild	1	1
611	0	1	1	1	1.13	1.53	4.64	57.46	255.8	43	2.597	5.88	19	0	0	0	0	0	0	97.6	28.46	73.4	11.392	1	6.93	7.1	5.2	120	no	mild	0	0
612	0	4	3	0	1.75	2.25	11.42	109.62	333.1	47	1.152	7.11	10	1	0	0	0	0	0	100.2	28.89	69.4	12.0278	1	5.43	6.7	3.8	420	yes	mild	1	1
613	0	3	3	1	5	0.88	3.93	54.81	291.5	41	2.563	12.05	87	0	0	0	0	0	0	95.7	28.37	70.1	11.4302	1	5.2	7.2	9.7	240	yes	mild	0	0
614	1	1	1	0	2.13	1.06	7.85	112.27	428.3	41	1.05	6.83	16	1	1	1	1	1	1	110.1	32.62	92.4	11.4538	0	2.97	6.7	8.8	600	no	Nerver	1	1
615	0	3	2	0	4.8	1.42	3.93	92.82	398.5	36	2.168	14.43	21	0	0	0	0	1	1	118.1	38.66	85.6	12.7648	1	4.84	8.3	11.2	360	yes	mild	1	1
616	0	1	1	1	0.74	1.03	3.57	48.62	285.5	42	3.884	6.49	17	0	0	0	0	0	0	106.3	31.19	76	12.1934	1	5.35	7.1	9.1	180	no	Nerver	0	0
617	0	4	3	1	0.27	0.93	21.06	551.62	505.6	27	3.387	25.42	16	0	0	0	0	0	1	107.9	30.64	82.3	11.8938	1	8.15	13.4	6.5	480	no	mild	0	1
618	1	2	1	1	1.29	0.93	2.86	109.62	410.4	42	3.692	10.55	25	0	1	0	0	0	0	113.4	31.35	88.8	12.0339	1	5.04	8.4	10.1	600	no	Nerver	1	1
619	1	3	2	0	1.11	1.4	3.57	81.33	410.4	46	1.964	8.77	16	0	0	0	0	0	0	102.6	26.89	74	11.927	1	4.09	6.5	7.1	240	yes	mild	0	0
620	1	3	3	1	3.11	1.14	6.43	86.63	458	43	2.224	5.55	63	0	1	1	1	0	0	117.4	36.39	109.3	11.2294	1	6.03	6.3	9.1	600	yes	mild	1	1
621	0	3	2	1	1.58	1.27	3.21	63.65	362.8	44	3.895	8.72	22	0	0	0	0	0	0	122.2	36.35	108.3	11.7424	1	5.46	7.2	7.8	120	yes	Nerver	0	0
622	0	3	2	1	1.2	0.91	5.36	61	452	41	4.031	7.11	67	0	0	0	0	0	0	113.8	36.23	90.8	11.9426	1	4.03	6	5.7	360	no	mild	0	1
623	0	3	3	1	1.59	0.93	2.14	68.95	339	41	3.127	5.27	58	0	0	0	0	0	0	135	45.47	122.6	12.1924	0	8.15	5	6.4	660	no	mild	0	1
624	1	3	2	1	2.4	1.24	3.93	83.1	398.5	44	2.055	5.27	22	0	0	0	0	1	0	106.3	27.46	78.8	11.9749	1	4.34	5.4	7.3	300	yes	mild	1	0
625	0	3	2	0	3	1.11	6.78	65.42	297.4	42	1.863	6.27	19	0	0	0	0	0	0	87.6	23.78	58.4	11.463	1	3.9	5.3	6.6	360	no	Nerver	0	1
626	1	3	3	0	1.26	0.7	3.57	110.5	547.2	43	2.721	7.83	20	0	0	0	0	0	0	102	25.56	83	11.196	1	4.78	5.3	9	180	yes	heavy	0	0
627	1	5	2	1	4.21	0.98	5.36	100.78	321.2	39	1.863	8.05	20	0	0	0	0	0	0	77.7	21.87	53.7	10.6031	1	3.7	5.6	8.6	180	no	mild	0	0
628	0	4	2	1	0.87	1.14	7.85	61.88	202.2	37	1.005	12.21	22	0	0	0	0	0	0	93.2	26.94	58.3	12.2062	1	6.18	10.5	7.1	360	no	Nerver	0	1
629	0	1	1	1	1.37	1.16	8.93	117.57	362.8	33	3.263	8.44	26	0	0	0	0	0	1	110.8	32.38	79.2	12.4502	1	6.1	9.8	7.9	30	no	mild	0	0
630	1	1	1	1	3.21	1.09	6.78	57.46	297.4	46	0.598	10.44	25	0	0	0	0	0	1	102.2	25.47	70.7	12.1546	1	3.03	8.1	5.7	180	yes	mild	0	0
631	1	5	3	0	5	1.45	4.64	108.73	416.4	42	2.19	7.94	25	0	0	0	0	0	0	86.5	25.12	70.3	10.3166	0	4.55	5.6	6.4	780	no	mild	0	1
632	1	5	2	1	0.93	1.47	3.93	67.18	291.5	41	1.039	7.49	28	0	0	0	0	0	0	97.6	26.11	72.2	11.4863	1	3.9	6.7	4.6	180	no	Nerver	0	0
633	1	3	3	1	5	1.76	7.14	79.56	208.2	46	1.253	5.44	24	0	0	0	0	0	1	85.6	21.55	69.6	10.2605	0	3.78	5.6	4.6	720	no	mild	0	1
634	0	4	2	1	0.18	1.01	1.79	61	481.8	44	3.5	5.55	8	0	0	0	0	0	0	121.7	40.35	104.6	11.8994	1	6.75	6.6	7.5	240	no	Nerver	0	0
635	0	3	2	0	1.29	1.11	4.64	61	333.1	41	3.014	6.05	32	0	1	0	0	0	0	106.9	32.88	79.3	12.0044	1	8.07	5.6	5.1	300	no	Nerver	1	0
636	1	2	2	1	3.98	1.14	4.64	126.41	315.2	43	1.456	4.72	18	0	0	0	0	0	0	103.9	30.28	87.4	11.1137	1	5.04	5.7	5.8	300	no	Nerver	0	0
637	0	3	2	0	2.18	2.66	3.21	61.88	279.6	45	0.463	7.94	18	0	0	0	0	0	0	67.3	18.02	48.4	9.67369	0	5.22	4.8	5.6	240	yes	Nerver	0	0
638	0	3	2	1	1.92	1.01	8.57	87.52	392.6	39	1.648	6.83	43	0	0	0	0	0	0	126.5	45.12	106.6	12.2521	1	3.21	6.1	7.1	300	yes	mild	0	0
639	0	1	1	1	1.4	0.98	2.86	45.08	237.9	40	5.227	6.27	19	0	0	0	0	0	0	101.1	28.72	78	11.4473	1	6.21	7.2	5.7	420	yes	Nerver	0	1
640	1	2	3	1	1.01	0.91	5.71	99.89	386.6	42	2.743	8.77	23	0	0	0	0	0	1	123.9	36.45	99.6	12.4149	1	4.24	7.5	8.1	360	yes	moderate	0	1
641	0	1	1	0	0.88	0.83	3.57	35.36	350.9	40	1.66	3.77	19	0	0	0	0	0	1	94.5	31.22	68.3	11.4346	0	4.01	9.9	4.9	60	no	Nerver	0	0
642	1	3	3	1	4.08	0.88	3.57	85.75	458	38	4.177	6.88	39	0	0	0	0	0	0	121.8	34.33	105.5	11.8583	0	6.57	7.6	5.6	120	no	Nerver	0	0
643	1	3	3	1	5	1.01	3.57	84.86	309.3	44	2.653	9.55	58	0	0	0	0	0	0	120.3	34.01	121.1	10.9318	1	5.74	8.5	5.5	720	no	moderate	0	1
644	0	3	3	0	2.11	1.06	5.71	70.72	333.1	45	2.439	6.22	16	0	0	0	0	0	0	83.6	21.41	51.1	11.6949	0	6.98	6.3	7.6	420	no	Nerver	0	1
645	0	3	3	1	4.26	1.89	2.86	54.81	261.7	43	0.847	10.55	12	0	0	0	0	0	0	82.5	21.95	54.3	11.1958	0	5.22	5.2	7.8	120	no	mild	0	0
646	1	3	2	0	4.71	1.42	12.85	125.53	606.7	36	0.914	12.05	36	0	0	0	0	0	1	121.3	35.18	120.8	11.0364	1	4.53	8.1	7.5	60	no	moderate	0	0
647	1	4	3	1	5	1.22	4.28	128.18	392.6	39	2.935	8.27	22	0	0	0	0	0	0	114.5	33.49	109.1	10.9621	0	4.6	6.1	6	720	no	mild	0	1
648	0	3	2	0	1.85	1.55	11.07	100.78	374.7	44	1.535	5.66	17	0	0	0	0	0	0	99.7	28.48	74	11.5899	1	5.61	5.5	6.6	300	no	Nerver	0	0
649	0	3	3	1	2.2	1.73	5	80.44	416.4	38	1.434	7.88	17	0	0	0	0	0	0	91.5	24.01	59.7	11.8422	1	5.33	6.1	7.3	480	no	Nerver	0	1
650	1	4	3	1	3.49	1.14	3.21	81.33	297.4	43	1.423	23.48	23	0	0	0	0	0	1	100.5	26.51	88.5	10.683	1	6.18	12.3	4.9	420	yes	mild	0	1
651	1	4	2	1	0.66	1.06	6.43	106.08	469.9	39	2.981	5.55	24	1	0	0	0	0	0	101.8	26.6	80.9	11.3181	1	5.17	6.8	10.5	360	yes	heavy	1	1
652	1	1	3	1	4.46	1.06	3.21	63.65	368.8	42	1.027	8.16	15	0	0	0	0	0	1	112.6	33.98	97.5	11.4034	0	3.39	7.8	12.2	240	yes	Nerver	0	0
653	0	3	3	1	5	2.48	5.71	83.1	297.4	36	0.734	6	14	0	0	0	0	0	1	124.5	40.74	111.6	11.7852	1	4.24	6.8	8.8	360	yes	Nerver	0	1
654	1	3	2	0	3.23	1.99	4.28	70.72	368.8	43	3.827	6.11	23	0	0	0	0	0	0	106	28.66	90.6	11.1363	1	4.86	6.7	11.4	240	no	mild	0	0
655	0	3	2	0	0.6	1.14	8.21	90.17	452	42	5.645	9.6	25	0	0	0	0	0	0	107.6	31.34	84.2	11.7262	0	8.59	9.1	8	480	yes	Nerver	0	1
656	0	4	2	0	1.78	1.14	5	105.2	350.9	39	0.734	6.44	19	0	0	0	0	0	0	122	46.11	123.4	10.9825	1	4.78	6.8	4.6	420	no	Nerver	0	1
657	0	2	3	0	0.82	1.16	3.57	61	279.6	41	2.913	5.38	16	0	0	0	0	0	0	90.5	27.5	71.9	10.6729	0	5.64	6.3	10.1	120	yes	mild	0	0
658	0	2	3	0	1.94	1.66	8.21	99.01	428.3	40	1.502	6.33	18	0	0	0	0	0	0	93.5	27.84	71	11.0964	1	4.29	6.2	7.9	30	no	mild	0	0
659	1	4	2	1	1.35	1.16	3.21	76.02	446.1	40	1.219	6.11	25	0	0	0	0	0	0	133.2	37.72	122.9	12.0151	0	5.3	6.7	8.2	720	no	mild	0	1
660	1	2	2	1	0.42	1.6	3.21	76.02	350.9	46	1.987	7.05	63	0	0	0	0	0	0	102.3	27.8	86.4	11.0057	0	6.78	6.2	6.3	300	yes	moderate	0	0
661	1	3	2	0	5	1.81	6.07	94.59	315.2	44	0.858	8.77	15	0	0	0	0	0	0	82.7	21.36	75.5	9.5177	0	3.52	5	6.2	180	yes	heavy	0	0
662	1	1	2	1	1.45	0.72	2.86	75.14	285.5	41	5.86	7.66	57	0	0	0	0	0	0	110.6	36.32	116.5	10.2469	0	4.55	5.7	6.6	120	no	moderate	0	0
663	1	3	3	1	4.46	1.16	5	113.15	469.9	42	2.043	7.33	17	0	0	0	0	0	0	116.5	30.67	95.1	11.9464	1	3.59	7.3	6.4	300	yes	Nerver	0	0
664	1	4	2	0	2.75	2.09	5.36	87.52	255.8	43	0.497	11.21	26	0	0	0	0	0	0	83	23.72	78.9	9.34415	0	4.37	9.9	5.5	240	no	moderate	0	0
665	0	5	3	1	3.1	0.93	4.28	70.72	303.3	47	2.303	7.72	23	0	0	0	0	0	0	79.3	24.71	64.3	9.88935	0	4.55	5.7	7.2	300	no	mild	0	0
666	1	3	2	0	0.82	1.37	3.57	75.14	368.8	44	1.671	5.77	18	0	0	1	0	0	0	110.2	28.98	81.2	12.2294	1	5.77	6	5.7	480	yes	moderate	1	1
667	0	5	3	1	1.69	1.47	2.86	36.24	279.6	45	2.269	7.99	21	0	0	0	0	0	0	105.6	33.82	84	11.5219	0	5.97	8.8	6.2	480	no	Nerver	0	1
668	1	5	3	1	3.46	1.42	3.21	58.34	255.8	44	0.96	7.55	43	0	0	0	0	0	1	102.6	33.61	98.5	10.3378	0	3.93	10.2	6.6	240	no	mild	0	0
669	0	3	2	0	0.69	1.03	4.28	61	303.3	43	2.664	5.11	21	0	0	0	0	0	0	112	30.78	84.5	12.184	0	6.52	5.7	9.8	360	yes	Nerver	0	1
670	1	3	2	0	1.13	1.03	10.35	101.66	321.2	40	1.716	7.88	15	0	0	0	0	0	0	110.9	29.03	74.6	12.8399	1	3.9	6.8	9.6	240	yes	mild	0	0
671	1	1	1	1	3.06	1.06	7.85	133.48	446.1	42	1.694	13.1	23	0	0	0	1	0	0	136.1	39.58	108.8	13.048	1	4.53	9.8	8.7	20	yes	mild	1	0
672	0	4	2	0	0.28	1.32	4.64	65.42	291.5	38	0.644	5.38	29	0	0	0	0	0	0	97	27.01	69.5	11.6353	0	2.66	6.6	8.4	180	yes	Nerver	0	0
673	1	4	1	0	0.68	2.69	7.14	114.92	297.4	40	1.287	14.49	19	0	0	0	0	0	1	86.5	21.4	71.6	10.2226	1	3.41	7.2	7.4	30	yes	moderate	0	0
674	0	2	3	1	1.48	1.27	3.93	50.39	267.7	39	2.777	3.72	30	0	0	0	0	0	0	99	27.27	68.6	11.9529	1	6.59	6.7	8.1	300	no	Nerver	0	0
675	1	4	2	0	0.89	0.98	8.57	133.48	678.1	41	1.106	7.83	23	0	0	0	0	0	0	116.3	33.92	98.5	11.7182	1	3.88	6.3	11.6	60	yes	mild	0	0
676	0	2	2	0	1.47	1.09	4.64	73.37	291.5	41	3.014	6.16	19	1	0	0	0	0	1	115.2	38.25	91.9	12.017	1	5.09	6.3	6.5	120	no	Nerver	1	0
677	1	4	2	0	0.92	1.71	4.64	76.91	226	46	0.666	10.32	50	0	0	0	0	0	0	93.4	25.53	79.7	10.4621	0	5.61	8.2	4.1	360	yes	heavy	0	1
678	1	1	1	1	2.13	0.91	8.21	121.11	273.6	46	5.498	7.22	36	0	0	0	0	0	0	96.4	26.35	69.4	11.5717	1	4.71	6.9	6.1	300	yes	mild	0	0
679	0	5	3	1	4.67	1.14	3.93	42.43	285.5	43	1.558	6.88	33	0	0	0	0	0	0	89.1	28.47	59.7	11.5316	1	5.56	6.8	5.6	180	no	Nerver	0	0
680	1	4	2	0	2.18	1.47	5.36	76.02	404.5	44	1.761	5.27	33	0	1	0	0	0	0	99.1	25.77	80	11.0797	0	4.32	7.3	3.8	480	no	mild	1	1
681	1	3	2	0	1.36	1.22	2.5	58.34	463.9	45	1.49	8.22	37	0	0	0	0	0	0	102.5	25.87	87.1	10.9828	1	4.78	6.9	14.2	600	yes	heavy	0	1
682	1	3	2	1	2.47	0.8	8.93	95.47	315.2	44	2.721	6	10	0	0	0	0	1	0	108.3	25.27	85.1	11.7399	1	6.44	6	9.8	420	yes	mild	1	1
683	1	3	3	1	2.75	1.29	5	106.96	273.6	42	2.348	6.99	20	0	0	0	0	0	0	103.2	26.43	79.3	11.5889	1	5.9	6.9	7.4	90	yes	heavy	0	0
684	0	4	2	0	0.6	1.03	5.71	124.64	481.8	40	2.439	10.88	18	0	0	0	1	0	0	100.3	26.58	76.1	11.4976	0	4.47	9	6.9	360	yes	mild	1	1
685	0	2	2	0	1.11	1.27	3.57	49.5	237.9	44	2.755	6.94	22	0	0	0	0	0	0	93.3	28.74	67.2	11.3814	1	3.93	6.4	5.6	360	no	Nerver	0	1
686	1	3	2	1	3.77	1.19	6.78	79.56	279.6	42	2.563	7.55	26	0	0	0	0	0	0	114.5	32.92	92.7	11.8923	1	5.66	7	7.2	360	yes	mild	0	1
687	0	4	3	0	1.23	2.07	4.28	75.14	374.7	42	0.779	4.61	22	0	0	0	0	0	0	114.8	42.17	104.6	11.2247	1	4.14	6.9	8.3	480	no	mild	0	1
688	1	1	2	0	2.06	1.16	5	78.68	279.6	43	2.393	9.16	126	0	0	0	0	0	0	105.6	32.08	86.8	11.3345	0	4.78	5.7	6.6	30	no	Nerver	0	0
689	0	5	1	1	0.82	1.6	3.21	53.04	208.2	40	0.553	5.83	23	0	0	0	0	0	0	75.8	20.58	50.8	10.635	0	3.96	5.8	8.6	240	no	mild	0	0
690	0	4	3	0	1.63	1.94	7.85	102.54	315.2	44	0.982	6.83	12	0	0	0	0	0	0	97.5	25.62	73.6	11.3649	1	5.66	6.6	5.6	1020	no	Nerver	0	1
691	0	1	1	1	0.62	1.03	6.07	69.84	327.1	38	1.31	7.33	37	0	0	0	0	0	0	122	38.69	103.3	12.0035	0	4.94	5.5	8.2	360	yes	mild	0	1
692	1	2	3	1	3.17	1.91	3.57	55.69	309.3	36	1.039	16.76	21	0	0	0	0	0	1	96.3	22.39	65.7	11.8807	0	5.59	7.6	5.1	360	yes	mild	0	1
693	0	4	2	0	1.39	2.12	7.85	103.43	416.4	44	0.835	7.05	12	0	0	0	0	0	0	68.8	17.73	41.5	10.6798	1	5.82	5.2	16.8	600	no	Nerver	0	1
694	1	3	2	0	4.46	1.29	5.36	91.05	582.9	40	1.05	6.61	19	0	1	0	1	0	0	127.5	37.68	101.1	12.6804	0	5.28	5.7	12.9	480	yes	mild	1	1
695	0	1	1	1	1	1.09	4.64	55.69	261.7	38	1.389	6.22	29	0	0	0	0	0	0	109.1	33.42	75.5	12.556	0	4.24	6	8.2	60	no	mild	0	0
696	1	5	3	1	4.27	0.91	6.07	113.15	321.2	43	4.166	11.1	65	0	0	0	0	0	0	97.8	28.71	82.3	10.7805	1	4.06	7.5	5.5	540	yes	Nerver	0	1
697	1	3	3	0	1.24	1.42	6.07	72.49	463.9	48	1.66	6.16	47	0	0	0	0	0	0	95.6	28.32	83.6	10.4557	0	6.59	6.7	8.6	300	yes	moderate	0	0
698	0	3	2	0	1.11	1.29	8.21	62.76	214.1	39	1.874	6.22	13	0	0	0	0	0	0	102.2	26.42	58.1	13.408	0	4.91	6.6	6.3	480	yes	Nerver	0	1
699	0	5	3	0	1.18	1.22	2.86	44.2	214.1	39	1.727	9.27	54	0	0	0	0	0	0	107.6	36.5	99.5	10.787	0	4.86	9.4	7.7	120	no	Nerver	0	0
700	1	3	3	1	3.09	1.03	5.71	86.63	511.5	46	4.663	9.33	51	0	0	0	0	0	0	101.7	31.29	79.5	11.4061	1	5.07	7	7.1	600	yes	mild	0	1
701	0	3	3	0	5	2.02	5	61	368.8	40	0.531	6.83	24	0	0	0	0	0	0	118.5	41.5	115.6	11.0215	1	4.97	6.3	6	300	yes	mild	0	0
702	0	5	3	0	1.09	1.5	6.07	100.78	333.1	45	1.739	3.89	21	0	0	0	0	1	0	97.1	27.92	64.5	12.0904	1	4.81	7.1	11.8	360	yes	mild	1	1
703	1	2	3	0	1.71	0.91	3.93	106.08	475.8	39	3.105	10.27	27	0	0	1	1	0	0	115.5	33.7	107	11.1658	0	5.3	6.5	4.6	480	yes	moderate	1	1
704	1	3	3	1	5	1.5	5.71	75.14	321.2	43	0.847	7.38	15	0	0	0	0	0	0	87.5	23.04	73.5	10.2062	0	5.2	5.4	4.7	660	yes	heavy	0	1
705	0	1	2	1	2.27	1.42	2.86	62.76	249.8	42	1.231	6.61	18	0	1	0	0	0	0	100.2	27.3	71.9	11.8169	1	4.63	6	5.6	120	yes	Nerver	1	0
706	0	3	1	1	0.76	0.75	12.85	141.44	618.6	39	2.924	5.66	18	0	0	0	0	0	0	111.2	35.06	89.2	11.774	1	4.86	5.5	11.6	600	yes	mild	0	1
707	0	1	2	0	3	1.58	4.28	58.34	297.4	44	1.174	5.11	18	0	0	0	0	0	0	96.2	28.56	58.4	12.5883	1	4.27	6.2	5	60	no	mild	0	0
708	0	1	1	0	0.95	2.07	6.78	79.56	303.3	42	1.355	14.38	17	0	0	0	0	1	0	126.9	38.32	101.2	12.6145	1	4.71	7	5.6	360	no	Nerver	1	1
709	1	1	3	0	5	1.06	3.93	55.69	226	40	2.597	16.43	42	0	0	0	0	0	0	103.3	30.93	89.6	10.9131	1	4.81	10.3	6.9	600	no	mild	0	1
710	1	3	3	0	5	1.11	2.5	80.44	315.2	45	1.569	4.33	26	0	0	0	0	0	0	110.9	33.18	101.6	11.0023	1	3.98	5.5	6.5	600	no	mild	0	1
711	1	1	1	0	1.72	3.72	3.21	80.44	404.5	41	0.644	4.33	78	0	0	0	0	0	0	79.4	20.33	59.1	10.3283	0	6.39	5.2	4.4	240	yes	mild	0	0
712	0	3	3	1	1.15	0.72	2.5	49.5	232	39	2.585	13.54	38	0	0	0	0	0	0	125	39.06	106.6	12.1069	0	3.36	8.8	9.4	360	yes	Nerver	0	1
713	1	2	2	1	5	0.83	4.28	71.6	237.9	43	6.548	18.76	38	0	0	0	0	0	0	100	27.29	81.5	11.077	0	7.71	8.8	8.4	180	yes	heavy	0	0
714	1	3	3	0	2.31	2.04	5.36	86.63	315.2	39	1.163	8.99	30	0	0	0	0	0	1	86.7	20.79	66.6	10.6239	0	5.56	9.8	6.1	180	no	mild	0	0
715	0	3	3	0	3.85	1.71	8.21	85.75	279.6	42	2.224	4.27	18	1	0	0	0	0	1	90.2	27.09	57.2	11.9264	0	5.17	6.1	6.9	360	no	Nerver	1	1
716	0	5	3	1	5	1.66	3.57	54.81	243.9	39	1.208	5.55	17	0	0	0	0	0	0	99.3	31.88	81	11.0333	0	5.17	5.8	7.6	240	no	mild	0	0
717	1	1	2	0	2.31	1.09	4.28	79.56	273.6	43	1.298	11.1	21	0	0	0	0	0	0	91.4	26.91	76.4	10.4568	0	4.16	6.9	8.2	120	no	Nerver	0	0
718	1	3	3	1	4.92	1.14	5.36	78.68	273.6	42	2.755	9.05	31	0	0	0	0	0	0	92.6	25.16	68.5	11.1883	0	6.78	6.6	6.8	480	yes	mild	0	1
719	0	4	3	0	2.77	2.92	4.28	86.63	374.7	45	0.745	7.6	17	0	0	0	0	0	0	78.2	18.94	49.4	11.1261	0	6.59	5.8	7.1	360	no	mild	0	1
720	1	2	3	1	0.38	1.11	4.64	64.53	339	43	1.931	5.44	29	0	0	0	0	0	0	103.1	29.9	82.5	11.3509	0	5.79	5.7	6.4	120	no	mild	0	0
721	1	1	3	1	2.71	1.14	5	86.63	410.4	43	3.85	5.83	61	0	0	0	0	0	0	109	35.67	101.4	10.8245	1	5.4	5.8	5.1	240	no	heavy	0	0
722	1	3	2	1	5	0.7	5.71	77.79	410.4	46	3.669	7.72	43	0	0	0	0	0	0	118	33.16	104	11.5709	0	3.8	6	6.1	360	no	mild	0	1
723	1	5	2	1	0.48	1.27	5	98.12	422.3	44	1.784	7.27	26	0	0	0	0	0	0	91.7	23.78	63.1	11.544	1	4.73	6	6	420	yes	mild	0	1
724	0	4	2	0	1.08	0.88	5.71	61	226	45	2.1	10.21	37	0	0	0	0	0	0	110.6	33.58	87.7	11.8101	0	2.04	13.1	9.8	240	no	Nerver	0	0
725	0	4	3	0	0.92	2.07	2.5	71.6	339	36	1.073	5.5	30	1	0	0	0	0	0	123.1	42.71	117.7	11.3467	1	4.29	5.7	5	180	yes	mild	1	0
726	0	2	3	0	2.95	1.47	7.85	61	261.7	39	0.96	5.5	14	0	0	0	0	0	0	93.4	29.48	69	11.244	0	5.15	5.9	9.5	180	no	Nerver	0	0
727	1	4	2	1	1.92	0.98	3.57	74.26	243.9	41	1.152	15.71	11	0	0	0	0	0	0	86	22.32	68.6	10.3833	0	4.68	9.6	11.1	420	yes	mild	0	1
728	0	1	1	0	0.84	0.98	5	58.34	214.1	36	0.948	8.27	10	0	0	0	0	0	0	98	25.05	58.1	12.857	0	4.19	7.4	7.6	120	no	Nerver	0	0
729	1	4	2	1	3.49	0.8	11.07	154.7	481.8	36	4.968	9.71	23	0	0	0	0	0	1	134	43.84	146.8	11.0597	0	3.41	11.4	7.4	360	yes	mild	0	1
730	1	5	3	1	2.06	1.53	4.28	95.47	285.5	41	1.208	5.88	30	0	0	0	0	0	0	87.3	24.25	64.5	10.8701	1	4.99	5.7	10.6	60	no	mild	0	0
731	1	4	3	0	0.55	0.98	3.21	99.01	481.8	44	3.116	7.22	70	0	0	0	0	0	0	99.5	28.02	86.8	10.6798	0	3.59	4.9	8.6	240	no	moderate	0	0
732	1	1	1	1	0	0.7	7.14	65.42	458	44	1.897	7.16	15	0	0	0	0	0	0	98.3	26.75	77.3	11.1806	1	4.89	7	8.4	240	yes	moderate	0	0
733	0	3	2	0	1.11	1.29	11.78	114.92	529.4	46	1.603	5.66	15	1	1	1	0	1	0	92.6	26.01	58.2	12.1381	1	4.29	5.7	8.9	12	no	Nerver	1	0
734	1	4	3	0	1.25	1.55	6.07	84.86	273.6	43	0.824	6.72	27	0	0	0	0	0	0	150.8	54.93	176.6	11.3477	1	4.27	6	6.4	300	no	mild	0	0
735	1	3	3	0	3.23	0.75	6.07	101.66	368.8	37	8.411	18.37	26	0	0	0	0	0	1	112	34.43	110.2	10.6691	1	7.14	12.6	6.4	600	no	moderate	0	1
736	0	2	3	1	0.41	0.83	1.79	56.58	428.3	41	1.118	8.66	55	0	0	0	0	0	0	108.4	32.23	82.3	11.9489	1	4.55	5.3	7.3	480	no	mild	0	1
737	1	1	2	0	0.69	1.11	4.28	79.56	279.6	46	1.885	7.05	18	0	0	0	0	0	0	100.3	26.98	77.7	11.3786	1	6.96	6.7	7.3	480	yes	heavy	0	1
738	1	1	1	0	3.1	1.09	7.14	82.21	374.7	43	2.123	6.16	32	0	0	0	0	0	0	90.2	23.62	71.6	10.6598	0	7.73	5.9	12.5	180	yes	mild	0	0
739	0	3	2	0	0.69	2.72	5.36	99.01	345	44	1.276	7.11	19	0	0	0	0	0	0	107.7	33.07	80.9	11.9741	0	6.72	5.5	5.8	120	no	mild	0	0
740	1	3	2	1	5	1.03	3.93	87.52	416.4	45	4.11	7.72	77	0	0	0	0	0	0	112	33.27	104.1	10.9772	0	6.54	5.6	9.9	300	yes	moderate	0	0
741	0	3	2	0	1.11	0.96	6.43	102.54	285.5	44	1.75	5.83	14	0	0	0	0	0	0	107.7	28.93	84.1	11.744	1	5.28	5.5	5.7	360	no	Nerver	0	1
742	1	3	2	1	5	1.68	6.07	95.47	392.6	42	1.456	5.5	25	0	1	0	0	0	0	102	26.73	95.5	10.4375	1	4.76	5.3	4.4	360	no	moderate	1	1
743	1	3	3	0	5	1.27	6.78	83.1	416.4	44	0.644	6.83	31	0	0	0	0	0	0	133.6	38.41	123.2	12.0365	1	5.4	6.7	9.1	720	yes	mild	0	1
744	1	1	3	1	5	1.91	3.93	86.63	333.1	41	1.671	7.44	34	0	0	0	0	0	0	109.8	31.72	84.6	11.9376	0	5.51	5.9	6.9	420	no	mild	0	1
745	1	3	3	1	5	1.78	5	88.4	291.5	44	1.908	7.27	17	1	0	0	0	0	0	83.5	21.37	62.5	10.562	0	5.35	5.4	8.1	240	no	mild	1	0
746	1	4	2	1	1.37	1.32	5	80.44	261.7	42	0.61	9.94	44	0	0	0	0	0	1	100.9	23.96	77.9	11.432	1	4.29	8.1	3.3	720	no	mild	0	1
747	1	3	2	0	0.83	0.96	5	71.6	208.2	45	5.622	18.32	26	0	0	0	0	0	0	107.1	29.25	93.4	11.0819	0	5.95	12	8.2	180	yes	mild	0	0
748	1	3	3	0	4.64	1.11	6.78	79.56	327.1	39	1.648	13.49	14	1	1	0	0	0	0	100.6	29.1	84.7	10.9309	0	3.49	6	6.3	120	no	mild	1	0
749	1	3	3	1	3.43	1.11	7.85	113.15	297.4	40	1.852	12.82	25	0	0	0	0	0	0	96	23.31	70.1	11.466	1	4.37	8.7	6.8	360	no	Nerver	0	1
750	0	4	3	1	5	1.03	3.57	101.66	356.9	45	1.502	10.6	33	0	0	0	0	0	0	109.1	31.29	80.3	12.1749	0	4.24	7	9.8	480	no	mild	0	1
751	0	4	2	0	1.08	1.58	3.21	64.53	148.7	37	0.982	12.38	23	0	0	0	0	0	0	118.4	35.79	103.2	11.655	1	3.78	11.9	4.6	480	no	mild	0	1
752	0	1	1	1	1.2	1.34	7.5	72.49	273.6	43	2.653	5.61	16	0	0	0	0	0	0	105.2	26.56	71.7	12.4238	0	6.13	6.1	7.5	240	yes	mild	0	0
753	0	3	3	0	0.41	1.09	6.07	72.49	356.9	42	2.54	4.5	21	0	0	0	0	0	0	105	27.79	71.4	12.4263	0	5.46	5	13.4	480	yes	heavy	0	1
754	1	4	2	0	0	1.03	3.57	89.28	422.3	39	1.31	5.88	19	0	0	0	0	0	0	137.2	44.81	155.2	11.0131	0	4.86	6.3	7.4	180	no	heavy	0	0
755	1	3	3	0	4.52	1.24	2.86	55.69	303.3	43	7.688	15.76	30	0	0	0	0	0	0	110.7	29.3	87.2	11.8547	1	5.66	12.7	8.2	300	no	mild	0	0
756	1	4	2	0	1.66	1.32	4.28	75.14	469.9	41	0.553	11.93	20	0	0	0	0	0	1	117.7	32.16	103.4	11.5749	0	4.71	7.7	7.6	300	yes	mild	0	0
757	0	3	2	1	2.57	1.5	7.5	83.98	410.4	41	1.987	9.49	12	0	0	0	0	0	0	123.7	45.39	114.9	11.5401	1	5.92	6.4	8.1	480	no	Nerver	0	1
758	1	1	3	1	0.81	1.16	4.28	89.28	475.8	32	1.005	6.38	25	0	0	0	0	0	0	135.7	46.87	120.9	12.3415	1	4.6	6.9	10	240	no	Nerver	0	0
759	0	3	2	0	1.03	1.53	6.43	62.76	362.8	42	1.739	5.11	15	0	0	0	0	0	0	88.6	26.57	66.5	10.8648	0	5.82	5.6	4.9	300	no	mild	0	0
760	0	4	3	0	1.66	0.85	4.64	79.56	386.6	32	1.31	5.77	38	0	0	0	0	1	0	100	26.38	79.6	11.2084	1	3.28	5	5.9	240	yes	Nerver	1	0
761	0	1	1	1	1.94	1.24	3.57	38.9	279.6	44	2.574	4.83	20	0	0	0	0	0	0	111.9	31.64	80.9	12.441	0	5.09	5.9	5.9	90	no	Nerver	0	0
762	1	1	1	1	0.46	0.96	6.78	148.51	356.9	43	2.823	9.49	32	0	1	0	0	0	0	131	43.99	114.6	12.2371	0	3.72	7.8	9.8	300	yes	mild	1	0
763	1	3	3	1	1.07	1.37	4.64	93.7	499.6	39	0.835	8.94	32	1	0	1	0	0	0	133.3	38.99	117.1	12.3183	1	3.62	6.9	8.1	180	yes	mild	1	0
764	1	4	3	1	3.43	1.27	6.07	105.2	380.7	44	1.163	8.6	37	0	0	0	0	0	1	142.2	46.02	153.1	11.4924	1	3.85	9.2	9.4	720	yes	Nerver	0	1
765	1	3	2	0	3.23	1.84	5.71	91.94	297.4	44	0.926	7.44	27	0	0	0	0	0	0	96.4	25.8	83.6	10.5432	1	4.22	6.4	6.1	480	yes	mild	0	1
766	1	1	2	0	1.09	0.98	5	88.4	368.8	46	1.423	6.27	33	0	0	0	0	0	0	95.9	26.19	75.6	11.0295	0	4.42	5.5	5.8	120	no	moderate	0	0
767	0	1	3	0	4.46	1.55	7.5	75.14	232	41	2.992	12.1	20	0	0	0	1	0	1	100	37.39	83.8	10.9239	1	7.55	10.5	4.3	480	yes	mild	1	1
768	0	2	3	1	2.17	1.27	4.64	62.76	321.2	38	2.518	6.88	25	0	0	0	0	0	0	108.2	35.07	87	11.6003	0	5.95	5.6	8.5	1080	yes	mild	0	1
769	0	1	2	0	1.23	2.2	2.5	58.34	279.6	43	0.971	5.38	21	0	0	0	0	0	0	91	26.83	65.2	11.2698	1	4.45	5.9	5.6	300	no	mild	0	0
770	0	3	2	1	0.3	1.29	3.57	71.6	374.7	37	4.222	6.88	22	0	0	0	0	0	0	148	51.3	129.2	13.0206	1	6.03	6.6	6.5	240	yes	mild	0	0
771	1	3	2	1	3.09	1.16	6.07	80.44	362.8	44	1.31	7.16	34	0	0	0	0	0	0	96.8	27.39	76.4	11.0746	0	4.09	7	5.5	240	no	heavy	0	0
772	1	3	3	0	2.59	0.93	6.43	91.94	291.5	40	5.442	9.27	18	0	0	0	0	0	0	107	30.52	90.2	11.2663	0	6.41	7.5	8.5	180	no	mild	0	0
773	1	3	2	0	1.91	0.78	5.71	74.26	416.4	46	1.716	6.49	52	0	0	0	0	0	0	118.8	34.6	112.1	11.2205	1	6.31	6	8.7	240	yes	mild	0	0
774	0	2	2	1	4.54	1.42	4.28	61.88	285.5	44	3.308	8.22	25	0	0	0	0	0	0	93.3	26.11	69.8	11.1674	1	4.86	5.4	8.6	180	no	mild	0	0
775	0	3	2	1	1.65	0.65	3.57	58.34	380.7	36	3.895	7.66	20	0	0	0	0	0	0	108.2	34.72	84.6	11.7636	1	4.68	5.8	9.6	600	yes	Nerver	0	1
776	0	5	1	1	1.1	0.88	5.71	107.85	475.8	41	2.292	3.44	33	0	0	0	0	0	0	98.6	27.57	61.7	12.5526	1	4.73	7.1	7.2	240	no	Nerver	0	0
777	0	3	3	0	1.02	1.58	12.14	112.27	380.7	41	1.174	6.99	17	0	0	0	0	0	0	90.1	22.42	46.5	13.2129	0	4.94	6	4.9	480	no	Nerver	0	1
778	1	1	1	1	1.59	0.67	6.43	76.02	392.6	39	1.129	6.22	22	0	0	0	0	0	0	105.3	29.95	88.8	11.1743	1	3.03	5.7	7.6	180	yes	mild	0	0
779	1	1	3	1	0.2	1.03	7.14	167.96	541.3	39	1.727	4.83	17	0	0	0	0	0	0	116.2	35.33	92.5	12.0819	1	3.83	5.4	5.9	300	yes	mild	0	0
780	0	4	3	1	1.58	1.27	5.36	114.92	410.4	38	0.994	4.05	47	0	0	0	0	1	0	118.7	39.53	104.9	11.5895	1	5.72	6.5	5.1	360	no	Nerver	1	1
781	0	3	2	1	2.73	1.6	3.57	57.46	202.2	41	1.321	6.44	15	0	0	0	0	0	0	117.5	34.38	88	12.5255	1	4.58	5.8	5.9	300	yes	mild	0	0
782	1	2	2	1	0.93	0.8	8.93	114.92	541.3	46	3.861	5.83	20	0	0	0	0	0	0	107.5	31.62	88.3	11.4401	1	3.67	6.2	8	480	yes	mild	0	1
783	0	3	2	0	2.75	2.09	6.07	79.56	368.8	44	1.411	13.16	23	0	1	0	0	0	0	98.2	30.43	74.9	11.3467	1	3.7	7.8	5.2	180	no	mild	1	0
784	0	1	1	1	0.69	1.45	10.71	120.22	386.6	45	1.885	9.44	28	0	0	0	0	0	0	111	32.59	84.9	12.0467	1	4.24	7.9	7.5	60	yes	Nerver	0	0
785	1	3	3	1	4.12	1.09	5.36	97.24	416.4	41	0.982	5.77	22	0	0	0	0	0	0	119	30.63	97.8	12.0331	1	4.24	5.9	4.7	420	yes	mild	0	1
786	1	4	2	1	2.31	1.06	4.28	95.47	386.6	44	1.106	13.16	30	0	0	0	0	0	0	94.3	27.62	88.6	10.0183	0	3.75	8.3	6.7	240	yes	mild	0	0
787	0	2	2	0	5	1.76	9.28	122.88	374.7	41	0.587	9.77	10	0	0	0	0	0	0	96.1	25.74	62.4	12.1655	0	3.39	6.5	4.9	240	no	Nerver	0	0
788	0	3	2	1	1.02	0.96	5	74.26	469.9	35	3.556	8.49	23	0	0	0	0	0	1	163.5	67.83	170.2	12.5325	0	6.1	7.2	8	720	yes	mild	0	1
789	1	3	2	0	1.66	1.03	6.43	120.22	410.4	42	1.208	4.27	20	0	0	0	0	0	0	96.4	26.44	80.6	10.7377	0	4.94	6	6.3	120	yes	moderate	0	0
790	1	3	1	0	0.65	1.19	4.64	94.59	458	41	1.976	7.94	17	0	0	0	1	0	0	106.5	28.57	86.8	11.4311	1	3.52	6.4	6.9	540	yes	mild	1	1
791	0	1	1	1	0.75	0.96	2.86	47.74	249.8	40	1.682	11.16	37	1	1	0	0	0	0	109.7	31.28	74	12.7524	1	3.9	10.3	7.6	300	no	mild	1	0
792	1	4	2	1	2.22	1.68	2.5	62.76	368.8	39	1.039	8.99	79	0	1	1	0	1	1	119.2	36.36	100.2	11.9081	0	3.85	13.2	7.3	180	yes	mild	1	0
793	0	1	3	0	1.75	1.73	6.07	73.37	386.6	41	0.756	8.49	15	0	0	0	0	0	0	87.5	23.98	57.6	11.5291	1	3.9	6.9	11.6	240	no	Nerver	0	0
794	1	3	3	1	5	1.5	6.43	94.59	327.1	38	1.31	7.05	31	0	1	0	1	1	0	105.5	30.81	84.3	11.4905	1	3.78	6.4	6.7	300	yes	mild	1	0
795	1	3	3	1	3.63	1.06	4.64	78.68	356.9	45	1.795	6.77	32	0	0	0	0	0	0	117.4	33.43	108.9	11.25	0	4.14	6.1	8	480	no	moderate	0	1
796	0	3	2	0	0.66	1.01	5.36	53.92	374.7	42	4.64	12.43	28	0	0	0	0	0	0	129.1	40.76	87.6	13.7935	1	7.45	9.2	9.4	180	yes	mild	0	0
797	1	4	1	1	1.69	1.14	4.28	112.27	404.5	45	1.039	4.05	29	0	0	0	1	0	0	142.2	43.9	143.2	11.8831	1	3.34	7.4	11.3	480	no	moderate	1	1
798	0	3	3	0	2.31	1.84	11.42	94.59	493.7	37	1.14	6.11	23	0	0	0	0	0	0	117.1	34.65	98.5	11.7988	1	6.59	5.2	8.6	240	no	mild	0	0
799	1	2	1	1	0.6	1.16	3.57	70.72	446.1	44	1.253	7.38	20	0	0	0	0	0	0	92.9	24.36	68.1	11.2575	0	6.54	5	7.3	180	yes	Nerver	0	0
800	1	2	1	0	0.09	0.96	3.57	91.05	220.1	37	2.631	10.49	177	0	0	0	0	0	0	89.9	20.8	54.8	12.1442	1	4.11	5.9	6.3	600	yes	mild	0	1
801	0	4	2	1	1.85	1.37	5.36	90.17	356.9	38	3.387	19.48	17	0	0	0	0	0	1	93.6	31.68	85	10.1523	1	7.06	16.4	8.2	60	yes	mild	0	0
802	0	2	1	1	0.88	1.14	3.93	45.08	232	43	1.829	10.32	15	0	0	0	0	0	0	111.4	30.82	87	11.9433	1	4.71	8.3	6.5	120	no	Nerver	0	0
803	0	2	2	0	1.11	1.63	3.93	76.91	356.9	41	2.281	5.33	19	0	0	0	0	0	0	95.6	25.53	63.5	11.997	0	6.05	5.4	5.4	120	yes	Nerver	0	0
804	0	3	2	1	2.06	1.29	3.93	50.39	392.6	41	2.642	4.88	14	0	0	0	0	0	0	96	29.29	66.6	11.7634	1	7.4	5.6	7.2	240	no	Nerver	0	0
805	1	1	2	1	5	0.93	5	79.56	428.3	44	5.408	7.38	21	0	0	0	0	1	0	106	29.89	87	11.3644	1	4.55	6.9	6.6	120	yes	moderate	1	0
806	0	4	2	0	1.58	1.03	3.93	67.18	368.8	39	2.585	6.77	26	0	0	0	0	0	0	122.1	44.51	115.8	11.3465	1	4.86	6.6	6.9	180	yes	mild	0	0
807	1	4	2	1	1.36	1.11	3.57	79.56	374.7	47	0.644	3.05	21	0	0	0	0	0	0	106.4	30.37	107	10.2861	1	2.87	7.6	6.1	360	yes	mild	0	1
808	0	3	3	0	0	1.11	2.86	71.6	327.1	42	2.145	7.83	15	0	0	0	1	0	0	100.6	29.78	77.2	11.4496	1	5.04	6.2	5.9	360	yes	Nerver	1	1
809	1	4	2	0	3.69	1.45	6.78	107.85	333.1	32	0.598	8.49	12	0	0	0	0	0	1	97	25.59	76.5	11.0902	1	4.73	9.4	9.8	840	yes	mild	0	1
810	0	4	2	1	3.22	1.03	7.14	81.33	321.2	40	1.276	7.05	13	0	0	0	0	0	0	119	45.76	99.7	11.9179	1	5.95	5.2	9.4	60	no	mild	0	0
811	0	3	3	1	5	1.6	5.71	60.11	267.7	43	0.881	5.27	20	0	0	0	0	0	0	92	27.28	73.9	10.702	1	6.75	5.7	3.7	180	yes	mild	0	0
812	0	3	2	0	1.37	1.16	12.5	141.44	410.4	40	1.445	5.27	29	1	0	0	1	1	0	81.3	23.15	60.9	10.4179	1	5.46	6.2	5.7	60	no	Nerver	1	0
813	0	5	1	0	3.55	1.34	18.56	116.69	362.8	44	5.035	6.77	16	0	0	0	0	0	0	96.2	24.86	56.9	12.7532	1	5.59	9.7	9	600	no	Nerver	0	1
814	1	3	2	0	1.11	1.45	5	92.82	481.8	34	1.061	7.38	28	0	0	0	0	0	0	140.5	51.85	156.8	11.2203	1	4.97	5.2	7.9	240	no	Nerver	0	0
815	0	3	3	0	1.3	1.78	3.93	80.44	291.5	40	1.095	8.83	24	0	0	0	0	0	0	94.6	26.86	67.9	11.4804	1	4.16	8	4.9	480	yes	Nerver	0	1
816	1	5	2	1	1.22	1.03	3.21	65.42	356.9	47	1.942	6.72	46	0	0	0	0	0	0	86.8	23.95	63.1	10.9271	1	5.9	6.9	6.4	420	yes	mild	0	1
817	0	4	3	1	4.1	1.34	6.07	94.59	321.2	44	0.937	4.88	16	0	0	0	0	0	0	108	34.1	88.4	11.4868	1	3.23	6.3	4.1	360	no	Nerver	0	1
818	1	3	3	1	1.39	1.09	5	96.36	374.7	40	2.021	17.87	39	0	0	0	0	0	1	97.5	24.83	74.3	11.3112	1	4.86	9	8	300	no	mild	0	0
819	1	3	2	0	4.1	1.55	2.5	69.84	392.6	44	1.253	8.6	25	0	1	0	1	0	0	105.1	28.28	86.4	11.307	1	8.69	5.6	7.4	180	yes	mild	1	0
820	1	4	3	1	3.98	1.6	4.64	88.4	350.9	43	1.547	5.72	19	0	0	0	0	0	0	104.3	29.14	79.9	11.6684	1	4.16	5.9	4.4	360	no	mild	0	1
821	1	1	1	0	1.94	1.03	7.85	90.17	440.2	41	4.843	12.88	29	0	0	0	0	0	1	115.1	37.14	102.6	11.3632	1	5.15	10.2	11.4	360	no	Nerver	0	1
822	0	3	3	1	4.1	1.22	5.71	71.6	297.4	39	2.619	5.5	24	0	0	0	0	0	0	87.9	25.16	65.7	10.8444	0	6.57	5.7	6.1	540	no	mild	0	1
823	1	1	2	1	3.09	1.32	5.36	80.44	297.4	45	0.892	6.55	14	0	1	1	0	0	0	94.4	26.18	73.2	11.0336	0	3.83	7.6	5.3	360	yes	mild	1	1
824	1	3	2	1	2.91	0.78	4.28	76.02	345	43	6.221	6.05	34	0	0	0	0	0	0	123.6	37.58	117.2	11.4171	1	4.99	6	10.6	600	no	heavy	0	1
825	1	3	2	1	5	1.19	5.71	106.96	404.5	45	3.218	7.66	40	0	0	0	0	0	0	96.9	27.3	85.9	10.4551	1	6.31	5.7	7.8	660	yes	mild	0	1
826	0	4	3	0	1.01	2.2	5.71	72.49	422.3	40	0.779	6.83	16	0	0	0	0	0	0	109.5	36.04	90.2	11.5295	1	6.41	6.9	4.7	300	no	mild	0	0
827	1	3	2	0	1.39	1.14	3.57	63.65	416.4	43	2.89	8.99	31	0	0	0	0	0	0	106.3	27.59	77.5	12.0749	0	6.28	8.1	5.6	240	no	mild	0	0
828	1	2	3	1	1.13	1.11	5	72.49	392.6	42	0.926	5.5	34	0	0	0	0	0	0	125.7	36.55	122	11.3803	0	4.58	5	7.1	360	no	mild	0	1
829	0	2	2	0	2.86	1.5	4.64	71.6	291.5	44	1.185	7.88	18	0	0	1	0	0	0	96.6	26.74	64.9	11.991	1	4.63	6.9	6.8	240	yes	mild	1	0
830	1	1	2	1	1.45	1.22	3.93	96.36	255.8	43	3.206	19.87	60	0	0	0	0	0	0	96.6	25.78	79.5	10.8341	0	7.11	10.2	4.7	60	yes	moderate	0	0
831	0	3	2	1	1.37	0.7	7.14	98.12	374.7	44	2.055	5.77	11	0	0	0	0	1	0	98.5	31.05	78.7	11.1032	1	4.68	5.4	5.4	120	no	Nerver	1	0
832	1	3	3	1	2.75	1.19	4.64	79.56	333.1	45	0.768	6.27	23	0	0	0	0	0	0	113.4	31.03	95.9	11.5799	1	3.67	6.1	7.3	240	yes	heavy	0	0
833	0	2	1	1	1.07	1.06	3.93	42.43	214.1	45	2.021	13.16	34	0	0	0	0	0	0	99.2	30.9	71.1	11.7646	0	5.02	10.2	5.8	300	no	mild	0	0
834	0	1	1	1	1.1	1.42	7.14	68.07	434.2	40	1.344	7.77	22	0	0	0	0	0	0	112	36.22	77.2	12.747	1	5.59	7.4	7.3	240	no	Nerver	0	0
835	0	4	3	0	0.66	1.4	3.93	68.95	458	39	1.106	9.38	19	0	0	0	0	0	0	117.7	40.23	96.9	11.9568	1	5.43	7.6	10.8	60	no	Nerver	0	0
836	0	2	1	0	0.66	1.99	5.71	60.11	172.5	42	1.061	7.83	23	0	0	0	0	0	0	102.5	29.48	75.1	11.8278	1	4.01	6.1	6.9	240	no	Nerver	0	0
837	1	4	3	0	3.32	1.4	4.64	121.11	356.9	38	1.027	15.82	25	0	0	0	0	0	0	101.1	26.79	96.5	10.2917	1	5.53	11.8	6.3	300	no	mild	0	0
838	0	1	1	0	2.23	1.47	4.64	70.72	380.7	43	1.885	8.16	23	0	0	0	0	0	0	106.4	31.16	70.2	12.6991	0	7.27	10.6	7.4	480	yes	mild	0	1
839	1	1	1	0	3.49	1.4	4.64	69.84	404.5	49	2.743	5.77	27	0	0	0	0	0	0	112.3	30.56	97.6	11.3672	0	4.65	6.1	6.4	360	yes	mild	0	1
840	1	3	3	1	1.01	0.65	5.36	90.17	350.9	37	2.303	7.49	19	0	0	0	0	0	0	109.2	31.7	91.4	11.4222	1	3.57	7.3	10.9	240	no	mild	0	0
841	0	5	2	1	1.23	0.75	3.57	66.3	303.3	38	5.013	7.72	21	0	0	0	1	0	0	119	36.75	98.6	11.9842	1	5.77	5.7	9.9	420	no	mild	1	1
842	1	2	2	1	3.54	0.91	4.64	70.72	404.5	39	2.698	7.44	23	0	0	0	0	0	0	108.1	31.6	96.9	10.9816	0	3.57	6.4	9.4	90	yes	moderate	0	0
843	1	2	3	1	5	1.11	5	76.91	327.1	41	2.224	8.66	67	0	0	0	0	0	0	99.8	30.99	99.2	10.0202	0	4.63	6.6	5.5	180	yes	heavy	0	0
844	1	3	3	1	3.85	0.83	7.5	99.01	487.7	42	2.314	4.66	16	0	0	0	0	0	1	128.5	39.44	122.6	11.6053	1	6.18	6.9	10	180	yes	mild	0	0
845	0	4	1	0	2.68	1.22	10	97.24	446.1	41	1.513	4.27	105	0	0	0	0	0	0	103.4	34.13	77	11.7835	1	4.32	6.6	5.9	180	yes	mild	0	0
846	0	5	3	1	4.27	1.55	3.57	55.69	285.5	44	1.287	7.72	23	0	0	0	0	0	0	90	26.52	70.8	10.6961	1	4.09	6	8.7	600	no	Nerver	0	1
847	0	4	2	1	1.81	1.4	2.14	81.33	487.7	41	1.49	6.88	14	0	0	1	0	0	0	115.3	38.4	108.9	11.0488	1	5.3	6.6	6.1	360	no	Nerver	1	1
848	1	3	3	1	5	1.47	6.43	68.95	220.1	46	2.021	6.55	32	0	0	0	0	0	0	120.5	37.38	101.4	11.9665	0	4.71	8	7.6	240	yes	mild	0	0
849	1	4	2	0	3.46	1.55	6.43	84.86	446.1	38	0.948	5.11	16	0	1	0	0	0	0	106	32.86	98.7	10.6696	1	4.5	6.7	7.9	360	yes	mild	1	1
850	0	2	2	1	3.43	1.16	2.5	60.11	232	41	1.626	7.72	18	0	0	0	0	0	0	119.9	38.81	101.6	11.8952	0	6.54	6.7	5.4	300	no	Nerver	0	0
851	1	3	3	0	5	1.01	3.57	68.95	428.3	40	2.71	11.32	42	0	0	0	0	0	0	134.5	38.31	134.1	11.6147	1	4.16	6.9	10	360	yes	heavy	0	1
852	1	1	1	1	2.17	1.11	6.43	83.1	339	41	3.827	5.66	26	0	0	0	0	0	0	104.1	31.85	83.6	11.3854	1	6.88	5.7	7.9	120	yes	mild	0	0
853	0	3	3	1	2.68	0.65	10.35	68.07	410.4	42	8.84	6.66	28	0	0	0	0	0	0	112.9	33.66	85.3	12.2242	1	8.25	6.4	4.9	660	no	Nerver	0	1
854	1	3	3	1	4.8	1.45	6.78	101.66	255.8	41	0.745	6.05	25	0	0	0	1	0	0	114.8	31.05	96.5	11.6863	0	3.23	6.5	26.3	240	yes	mild	1	0
855	1	1	2	0	2.03	1.09	3.93	71.6	291.5	43	3.161	15.49	22	0	0	0	0	0	0	113.5	32.72	124.4	10.1762	0	6.57	11.4	7.6	180	no	heavy	0	0
856	0	3	3	0	5	1.22	4.64	91.94	327.1	40	1.31	5.38	23	0	1	0	0	0	0	126.4	41.71	119.7	11.5531	1	3.13	6.3	10.1	660	no	Nerver	1	1
857	1	3	2	0	0.72	1.27	4.28	68.95	303.3	43	1.535	14.43	20	0	0	0	0	0	0	122	35.19	99.8	12.2122	0	4.5	7.3	4.9	240	no	moderate	0	0
858	1	5	1	1	1.1	0.88	5.71	113.15	511.5	40	2.755	10.05	42	0	0	0	0	0	0	101.1	26.76	77.6	11.4768	1	5.07	7.6	5	360	no	mild	0	1
859	0	3	1	1	1.37	1.19	7.14	91.94	350.9	31	1.084	5.16	13	0	0	1	0	0	0	117.5	35.55	87.3	12.5757	1	3.96	6.8	10.6	840	yes	mild	1	1
860	1	3	3	1	1.51	1.06	12.14	141.44	791.1	37	1.682	12.93	27	1	1	0	1	0	1	133.5	41.2	128.5	11.7769	0	4.22	6	7.4	360	no	Nerver	1	1
861	0	3	3	0	2.95	1.73	2.86	64.53	249.8	39	2.213	6.22	65	0	0	0	0	0	0	124.4	44.05	134.3	10.7345	0	5.66	5.7	6.4	900	yes	mild	0	1
862	1	2	2	1	2.2	1.06	8.57	109.62	380.7	37	1.829	7.11	14	0	0	0	0	0	0	106.4	28.38	74.3	12.3438	1	3.72	6	10.7	540	no	Nerver	0	1
863	1	3	2	1	0.69	0.39	9.28	121.99	452	42	6.458	8.55	56	0	0	0	1	0	0	136.5	39.28	128.4	12.0462	0	5.64	6.6	9	240	yes	mild	1	0
864	0	1	1	0	0.96	1.37	3.93	46.85	327.1	39	3.41	6.27	32	0	0	0	0	0	0	107.9	35.96	80.8	12.0037	1	5.59	6	8.2	60	no	mild	0	0
865	0	1	3	1	1.16	1.45	3.21	67.18	315.2	41	2.823	5.61	23	0	0	0	0	0	0	102.2	31.45	80	11.4263	0	5.97	5.7	9.4	180	no	Nerver	0	0
866	1	3	2	0	1.4	1.11	7.14	91.94	309.3	41	1.366	5.05	29	0	1	0	0	0	0	110.4	26.74	81.9	12.1991	1	3.03	6.8	6.9	480	yes	mild	1	1
867	0	4	2	0	0.88	1.63	2.14	65.42	333.1	41	0.711	5.66	35	0	0	0	1	0	0	96.1	30.11	69.3	11.544	1	4.19	5.3	6.6	300	no	Nerver	1	0
868	1	4	2	1	4.08	1.45	6.43	99.89	368.8	43	0.711	7.6	35	0	0	0	0	1	0	112.4	33.12	102	11.1293	1	4.29	6	4.9	480	no	mild	1	1
869	0	3	3	0	1.01	1.34	8.21	67.18	362.8	38	1.716	8.16	14	0	0	0	0	0	1	123.7	38.46	95.9	12.6317	0	4.09	6.8	6.8	840	yes	Nerver	0	1
870	0	3	3	0	2.31	1.14	5.36	86.63	327.1	42	3.093	10.94	19	0	0	0	0	0	0	87.5	24.84	58.3	11.4597	0	4.37	6.7	7.9	480	yes	Nerver	0	1
871	1	3	2	1	5	1.99	19.64	237.8	493.7	38	1.931	7.27	29	1	1	0	1	0	0	128.8	33.02	105.1	12.5636	1	4.45	5.2	14.3	780	yes	mild	1	1
872	0	2	1	0	1.01	1.29	2.5	80.44	196.3	43	1.355	5.66	35	0	0	1	0	0	0	91.5	26.75	67.8	11.1124	1	6.36	6.2	6.7	30	no	Nerver	1	0
873	1	4	1	0	4.54	2.07	7.85	126.41	356.9	44	0.44	5.44	13	0	0	0	0	0	0	85.6	23.86	64.1	10.6917	1	3.8	6.5	4.7	240	no	mild	0	0
874	0	3	3	1	3.63	1.24	2.5	68.07	386.6	42	2.179	5.16	26	0	0	0	0	0	0	116.9	38.12	101.9	11.5805	1	4.03	6.2	12.2	600	no	moderate	0	1
875	0	3	3	0	1.91	0.98	2.5	48.62	297.4	36	1.264	10.1	28	0	0	0	0	0	1	131.5	38.9	105	12.8331	1	4.58	8.4	8.4	480	yes	mild	0	1
876	0	1	1	0	3	1.63	21.78	210.39	707.8	40	1.637	7.49	63	0	0	0	0	0	0	84.3	22.15	51.1	11.7928	1	4.86	6.2	9.6	420	no	Nerver	0	1
877	1	3	3	1	5	0.83	7.14	95.47	327.1	38	1.31	6.83	24	0	0	0	0	0	0	121.3	36.03	113	11.4109	0	4.27	5	4.3	480	no	mild	0	1
878	0	4	2	0	2.06	1.99	2.5	28.29	119	42	1.197	18.43	19	0	0	0	0	0	0	100.7	27.29	65.9	12.4047	1	4.84	11.8	7.3	120	yes	mild	0	0
879	1	3	3	1	5	1.06	5.36	110.5	374.7	41	2.134	4.44	20	0	0	0	0	0	0	116	29.94	104.7	11.3366	1	4.94	5.7	5.8	720	yes	mild	0	1
880	1	1	1	0	0.91	1.86	3.57	71.6	398.5	43	1.468	7.05	24	0	0	0	0	0	0	94.5	24.75	72.2	11.1215	0	5.51	6.1	6.6	180	yes	moderate	0	0
881	0	4	3	0	5	1.76	3.21	64.53	309.3	43	0.768	6.49	21	0	0	0	0	0	0	123.4	47.22	141	10.3922	1	3.72	6.7	8	180	no	mild	0	0
882	0	3	3	1	1.01	1.32	5.71	89.28	410.4	42	1.648	5.27	27	0	0	0	0	0	1	126.8	41.27	100.7	12.6359	1	4.91	6	11.6	240	no	Nerver	0	0
883	1	3	2	1	3.77	1.14	7.85	88.4	368.8	43	0.858	5.77	33	0	0	0	0	0	0	94.5	26.61	83	10.3727	0	6.03	5.8	5.3	60	no	mild	0	0
884	1	3	3	0	0.55	1.11	3.21	70.72	422.3	43	1.163	7.94	11	0	0	0	0	0	0	85.3	23.6	78.1	9.65214	0	3.05	4.6	4.5	360	no	moderate	0	1
885	1	3	3	0	5	1.01	8.93	77.79	475.8	42	1.885	9.66	29	0	0	0	0	0	0	125.4	39.6	108.6	12.0332	1	5.51	10.8	6.4	240	no	mild	0	0
886	1	3	3	0	5	1.14	2.86	79.56	285.5	39	4.46	5.94	18	0	1	1	1	0	0	102.4	30.97	83.4	11.2129	0	7.94	6.6	10.6	60	no	mild	1	0
887	0	3	2	1	4.46	1.73	2.5	70.72	303.3	45	0.632	7.05	17	0	0	0	0	0	0	84.5	24.11	59.8	10.9271	0	5.17	5.8	5.4	240	yes	mild	0	0
888	1	2	3	0	4.54	0.83	3.93	70.72	345	46	3.681	10.82	73	0	0	0	0	0	0	111.2	32.15	101.3	11.0484	1	4.89	9.1	5.9	480	yes	heavy	0	1
889	0	1	1	1	1.08	1.29	6.07	60.11	249.8	40	0.926	7.11	13	1	0	0	0	0	0	92.7	29.62	69.6	11.1116	1	3.31	6.5	4.3	60	no	mild	1	0
890	0	1	2	1	2.88	1.29	6.43	84.86	398.5	41	5.498	8.1	19	0	0	0	0	0	0	102.4	29.4	74.9	11.832	1	5.82	5.4	8.3	120	no	Nerver	0	0
891	0	3	1	0	0.8	1.24	5	61	255.8	44	2.179	12.99	22	0	0	0	0	0	0	102.5	29.36	78.3	11.5836	0	4.09	9.9	4.1	180	no	Nerver	0	0
892	1	3	1	1	0.66	0.78	2.14	91.94	392.6	42	1.14	5.72	17	1	0	0	0	1	0	126.2	30.42	110.4	12.0109	1	3.83	5.9	8.8	480	yes	Nerver	1	1
893	1	3	2	0	3.43	1.29	5	95.47	368.8	44	1.716	7.16	25	0	0	0	0	0	0	97.5	26.57	88.1	10.3876	0	8.09	5.6	9.9	240	yes	moderate	0	0
894	0	1	2	0	1.13	1.45	5.71	56.58	327.1	33	1.964	20.82	28	0	0	0	0	0	0	108.9	31.46	72.5	12.7897	0	4.78	11.7	10	120	yes	Nerver	0	0
895	0	1	2	1	1.05	1.19	3.93	43.32	226	39	2.235	14.93	21	0	0	0	0	0	0	117.1	35.91	84.5	12.7388	1	5.64	8.7	6.7	120	no	Nerver	0	0
896	0	2	1	1	0.25	1.63	5.36	45.97	249.8	44	1.355	6.05	16	0	0	0	0	0	0	89.8	27.34	58.2	11.771	1	4.01	7.2	8.3	120	no	mild	0	0
897	0	3	2	1	1.72	1.34	7.14	101.66	279.6	35	1.727	11.77	17	0	0	0	0	0	0	87.1	23.4	62.4	11.0262	1	4.06	6.3	7.8	600	no	Nerver	0	1
898	0	3	3	0	3.84	1.81	5.71	61	172.5	39	2.123	7.88	36	0	0	0	0	0	0	102.5	32.11	92.9	10.6345	0	5.46	5.5	7.9	180	yes	mild	0	0
899	0	1	3	1	1.94	1.29	5	58.34	297.4	41	2.631	5.5	20	0	0	0	1	0	0	119	37.27	95.4	12.1835	0	5.17	5.6	5	60	no	Nerver	1	0
900	1	4	2	1	0.97	0.88	4.64	120.22	511.5	43	2.732	6.99	32	0	0	0	0	0	0	105.3	28.7	89.9	11.1058	1	6.34	8.2	11.4	120	yes	Nerver	0	0
901	1	4	2	1	2.46	1.53	4.28	117.57	446.1	43	1.174	8.27	15	0	0	0	0	0	0	99.6	28.21	91.2	10.4295	0	5.82	6	6.8	300	no	mild	0	0
902	1	4	2	0	0.74	0.83	12.85	671.84	291.5	42	3.116	5.72	13	1	0	0	0	0	0	103	28.12	89.3	10.8996	1	4.91	5.4	16.1	1020	yes	mild	1	1
903	1	3	3	1	1.24	1.11	5	94.59	398.5	45	1.185	6.66	25	0	0	0	0	0	0	97.2	22.43	70.6	11.5682	0	3.15	6.5	6.7	300	no	mild	0	0
904	0	4	2	0	0.71	1.42	4.28	60.11	273.6	34	0.903	7.44	118	0	0	0	0	1	0	138.7	46.97	120.4	12.6405	1	4.6	6.7	9	720	yes	mild	1	1
905	1	3	1	1	0.76	0.88	3.21	61	434.2	38	1.592	8.83	27	0	0	1	0	0	0	120.4	33.92	94.6	12.3789	1	2.92	7.3	11.2	720	yes	Nerver	1	1
906	1	3	3	1	5	1.99	6.43	106.08	291.5	42	1.208	10.1	20	0	0	0	0	0	0	113.4	28.65	95.1	11.6285	0	6.57	6.1	4.9	360	no	mild	0	1
907	0	4	2	1	3.69	1.5	2.5	57.46	249.8	45	1.005	6.22	27	0	0	0	0	0	0	97.3	26.53	75.4	11.2054	1	4.73	6	4.6	480	yes	Nerver	0	1
908	1	4	2	1	1.39	1.29	5.71	97.24	356.9	38	2.281	8.99	18	0	0	0	0	0	0	102.3	28.81	77.1	11.6506	1	4.19	7.2	7.3	120	yes	mild	0	0
909	1	3	3	1	5	0.98	5.36	106.08	487.7	38	2.427	7.55	33	0	0	0	0	0	0	125.4	35.92	115.6	11.6632	1	4.71	7	8.5	660	yes	mild	0	1
910	0	4	2	1	1.16	1.63	17.85	221	237.9	34	1.727	3.44	15	0	0	0	0	0	1	143.7	46.92	112.3	13.5602	1	7.06	15	9.1	180	yes	mild	0	0
911	0	3	1	0	0.78	0.85	4.28	71.6	386.6	39	2.642	4.27	13	1	1	0	0	0	0	110.7	35.11	94.2	11.4057	1	6.96	5.7	14.3	300	yes	mild	1	0
912	1	4	2	0	1.74	0.7	3.21	83.1	345	45	12.475	21.43	43	0	0	0	0	0	0	92.4	25.24	79.8	10.3436	1	8.3	11.2	7.8	180	no	mild	0	0
913	0	4	3	0	4.8	1.14	2.86	55.69	309.3	38	0.869	7.44	19	0	0	0	0	0	0	127.2	45.59	132.7	11.0421	1	4.86	6.9	7.9	660	no	Nerver	0	1
914	1	5	3	1	2.46	1.32	4.28	106.08	529.4	40	3.263	8.66	15	0	0	0	0	0	0	101	25.56	61.4	12.8895	0	4.89	7.4	4.4	300	yes	mild	0	0
915	0	2	1	1	1.08	1.03	3.57	53.04	285.5	41	1.942	4.66	26	0	0	0	0	0	0	108.5	38.95	94.3	11.1731	0	5.33	5.7	7	120	no	mild	0	0
916	0	3	2	1	4.67	1.09	11.78	98.12	434.2	36	2.314	5.16	15	0	0	0	0	0	0	131.3	38.71	104.5	12.8442	1	4.47	6	6.4	480	no	Nerver	0	1
917	1	2	1	1	2.73	0.98	2.86	72.49	339	42	0.768	6.27	36	0	0	0	0	0	0	89.2	26.2	61.5	11.3744	0	3.52	6	5.9	60	no	Nerver	0	0
918	0	2	3	1	1.72	0.85	3.21	51.27	249.8	41	2.134	12.43	18	0	0	0	0	0	0	113.3	37.82	89.7	11.9628	1	4.58	6.4	9.6	180	no	Nerver	0	0
919	0	3	3	1	3.43	0.85	5.71	111.38	398.5	39	2.574	11.82	21	0	0	0	0	1	1	111.3	36.04	97.3	11.2834	1	5.38	7.2	8.1	480	no	Nerver	1	1
920	1	4	3	1	5	0.67	3.93	137.9	398.5	40	5.092	7.27	19	0	0	0	1	0	0	100.2	32.25	95.2	10.2695	1	2.87	5.8	5.6	240	yes	mild	1	0
921	1	1	3	1	5	1.47	3.93	89.28	404.5	41	2.743	7.05	29	0	0	0	0	0	0	102.7	28.97	80.6	11.4394	0	4.84	5.7	5.1	240	yes	heavy	0	0
922	0	1	1	1	1.35	1.09	3.57	45.97	202.2	42	3.014	8.38	20	0	0	0	0	0	0	109.1	31.33	79.1	12.2669	1	6.21	9.7	6.6	120	yes	Nerver	0	0
923	0	3	2	0	1.2	1.37	2.5	64.53	237.9	43	1.276	19.15	130	0	0	0	0	0	1	97.1	24.92	58.4	12.7061	1	4.42	9.6	6.8	240	yes	Nerver	0	0
924	1	4	3	1	4.26	1.32	6.07	137.9	362.8	42	0.892	4.27	21	0	0	0	0	1	0	112.8	30.22	101.3	11.2074	1	4.42	7.9	6.7	120	yes	Nerver	1	0
925	1	1	2	1	0.92	0.78	3.57	49.5	297.4	47	1.129	14.6	26	0	0	0	0	0	0	108.6	27.92	85.2	11.7655	0	3.21	10.8	8	600	yes	heavy	0	1
926	0	1	1	0	1.91	1.14	4.28	73.37	303.3	40	2.698	4.77	20	0	0	0	0	0	0	104.2	32.83	72.4	12.2461	1	4.76	6	7.1	420	no	Nerver	0	1
927	1	3	2	1	3.43	1.01	9.28	181.22	410.4	39	1.118	7.05	15	0	1	0	1	0	0	102.4	30.23	82.1	11.3013	1	3.62	7	7	240	no	mild	1	0
928	1	5	1	0	0.74	1.24	10	122.88	547.2	40	4.222	8.16	36	0	0	0	0	0	0	96.5	25.37	66.9	11.7982	1	6.21	6.6	7	360	yes	Nerver	0	1
929	0	3	3	1	1.58	1.32	7.5	87.52	374.7	39	2.856	6.83	17	0	0	0	0	0	0	115.3	42.27	114.1	10.7941	0	6.21	5.9	8	600	no	Nerver	0	1
930	1	4	2	1	2.18	1.6	5	125.53	487.7	36	0.813	4.5	15	1	1	1	0	0	1	126.5	39.78	124.2	11.3509	1	3.62	5.9	9.6	480	yes	mild	1	1
931	0	2	1	1	2.64	1.53	6.43	59.23	202.2	40	1.761	18.6	38	0	0	0	0	0	1	131	52.49	109.3	12.5303	1	4.24	7.4	11.3	120	yes	Nerver	0	0
932	1	3	3	1	3.5	1.34	4.28	114.04	481.8	45	1.366	5.94	32	0	0	0	0	0	0	100.7	28.69	72.8	11.8022	1	4.11	5.8	6.9	300	yes	mild	0	0
933	0	4	3	0	1.64	1.01	2.14	57.46	315.2	45	1.197	8.22	16	0	0	1	1	0	0	120.9	32.95	92	12.6047	1	3.67	6.2	5.6	180	no	mild	1	0
934	1	4	1	1	0.75	1.73	9.64	138.79	499.6	39	1.287	7.22	15	0	0	0	0	0	0	105.1	29.95	93.3	10.8808	1	4.01	7.7	4.4	120	no	mild	0	0
935	0	3	2	1	5	1.42	3.57	59.23	339	37	1.998	8.33	23	0	0	0	0	0	0	95.6	27.2	71.2	11.3297	1	4.91	6	7.1	360	no	Nerver	0	1
936	0	5	2	1	1.01	1.68	10.35	101.66	458	42	1.027	6.88	22	0	0	0	0	0	0	84.6	22.88	46.6	12.393	1	4.76	7.6	5.6	60	no	Nerver	0	0
937	1	4	2	0	0.89	0.83	4.28	80.44	487.7	40	0.903	8.77	17	0	0	0	0	0	0	77.9	19.95	63	9.81448	1	3.59	4.5	68.3	360	yes	mild	0	1
938	1	3	3	1	5	1.27	4.64	58.34	267.7	38	0.903	7.55	15	0	0	0	0	0	1	116.4	32.58	100	11.64	0	4.14	8.7	9.3	240	yes	mild	0	0
939	1	4	2	0	1.57	1.29	3.57	81.33	315.2	39	1.185	6.33	25	0	0	0	0	0	0	91.8	27.27	77.7	10.4144	0	4.78	6.7	5.4	720	no	mild	0	1
940	0	4	2	1	1.59	1.09	4.28	65.42	481.8	41	1.468	4.72	17	0	0	0	0	0	0	126.5	41.09	98.2	12.7654	1	3.75	5.2	10.4	600	no	mild	0	1
941	1	3	2	1	2.2	1.01	10	162.66	523.4	41	1.276	6.22	18	0	0	0	1	0	0	112.6	30.82	95.8	11.5042	0	3.23	6.1	6.3	480	yes	Nerver	1	1
942	1	3	3	1	3.09	0.88	6.07	98.12	493.7	41	2.506	6.77	19	0	0	0	0	0	1	123.3	32.7	109.4	11.7884	1	3.72	6.1	7.5	660	yes	mild	0	1
943	0	4	3	1	4.12	1.66	7.85	118.46	339	39	2.032	3.94	25	0	0	0	0	0	0	106	40.33	100.8	10.5579	1	6.1	6.9	9.4	360	yes	mild	0	1
944	0	3	2	1	4.8	1.27	6.07	69.84	362.8	46	2.077	8.38	80	0	0	0	0	0	0	112.4	33.5	90.1	11.8414	0	6.88	5.6	8.5	480	yes	mild	0	1
945	1	2	2	1	4.53	1.27	7.5	104.31	594.8	45	1.603	6.99	20	0	0	0	0	0	0	130.6	43.36	110.3	12.4353	1	4.99	5.8	11.3	300	yes	mild	0	0
946	1	3	3	0	1.59	2.33	3.93	76.91	267.7	41	0.418	11.99	28	0	0	0	0	0	1	99.2	25.98	78.4	11.2035	0	4.6	7.2	6.6	240	no	moderate	0	0
947	1	2	3	1	5	1.11	3.57	83.98	261.7	50	6.706	16.1	56	0	0	0	0	0	0	91.9	28.76	89	9.74138	1	8.2	11.2	4.9	360	no	moderate	0	1
948	1	2	2	1	2.68	1.06	5.36	97.24	398.5	39	2.416	7.16	16	0	0	0	0	0	0	132.8	36.57	108.2	12.7669	0	6.98	7.4	9.6	480	yes	Nerver	0	1
949	0	3	3	1	4.46	1.47	7.14	67.18	410.4	41	0.632	5.33	19	0	0	0	0	0	0	100	31.2	92.2	10.4144	1	3.18	6	5.5	240	no	mild	0	0
950	0	3	1	0	0.42	1.09	7.14	104.31	511.5	42	1.558	6	17	0	0	0	0	0	0	112.5	35.41	86.5	12.0961	1	5.46	6.1	8	300	no	Nerver	0	0
951	0	4	2	1	3.93	1.06	3.57	86.63	315.2	38	2.71	6	16	0	0	0	0	1	0	116.5	37.32	105.2	11.3584	1	4.81	6.5	8.4	600	no	mild	1	1
952	1	3	1	1	2.06	1.34	4.64	84.86	374.7	40	0.881	6.77	33	0	1	1	0	0	0	83.4	19.53	59.8	10.7849	1	3.54	6.8	4.4	840	yes	mild	1	1
953	1	3	1	1	1.63	1.19	4.64	72.49	345	39	0.768	8.27	21	1	1	1	1	0	0	119	31.71	109.1	11.3929	1	3.9	7.4	11.2	240	yes	mild	1	0
954	0	3	2	1	3.09	1.6	3.93	45.97	190.3	46	1.434	6.55	31	0	0	0	0	0	0	104.8	34.6	85.5	11.3339	1	4.94	6.8	7.2	180	no	Nerver	0	0
955	1	3	2	0	1.55	0.83	1.79	85.75	493.7	44	5.272	5.38	72	0	0	0	0	0	0	100.9	25.26	80.2	11.2669	0	8.17	5.8	13.1	480	yes	heavy	0	1
956	0	4	2	1	1.03	1.06	3.57	66.3	434.2	44	1.964	7.44	15	0	0	0	0	0	0	109.7	31.52	88	11.6941	1	5.72	6.7	7.4	180	no	Nerver	0	0
957	1	1	1	1	2.08	1.09	2.5	75.14	285.5	42	1.423	6.27	38	0	0	0	0	0	0	125	35.85	108.8	11.9838	0	4.68	6.6	6.9	120	yes	mild	0	0
958	1	3	3	1	5	1.24	3.93	64.53	285.5	41	2.077	9.88	63	0	0	0	0	0	0	130.3	37.27	118.5	11.9698	0	4.19	7	8.2	600	yes	mild	0	1
959	1	3	3	1	5	1.03	3.57	72.49	368.8	45	1.682	7.88	25	0	0	0	0	0	0	109.2	32.33	105.1	10.6518	1	4.37	7	7.1	540	yes	mild	0	1
960	1	3	3	1	2.51	0.72	7.14	96.36	404.5	42	3.15	7.44	35	0	0	0	0	0	0	107.9	33.91	97.2	10.9443	0	5.66	5.4	10	600	yes	mild	0	1
961	0	1	2	0	0.02	1.16	4.28	92.82	178.4	25	1.219	4.72	16	0	0	0	0	0	1	105.7	27.91	75.9	12.1326	0	5.72	6.1	11.2	60	no	mild	0	0
962	0	2	2	0	2.91	1.66	3.57	55.69	327.1	39	0.553	7.16	36	0	0	1	0	0	0	103.8	29.04	78	11.753	1	5.46	5.6	6.1	300	yes	Nerver	1	0
963	0	4	2	1	1.72	0.85	15.71	278.46	410.4	42	3.331	7.72	15	1	0	0	0	0	1	139.4	45.37	109	13.3521	1	4.16	6.9	7.7	240	yes	mild	1	0
964	1	3	3	0	5	0.78	4.28	60.11	309.3	42	2.619	5.55	16	0	1	0	0	0	0	113.3	28.42	78.4	12.7959	1	3.44	6	5.5	300	yes	mild	1	0
965	0	3	3	1	1.27	0.96	3.93	53.04	178.4	43	2.292	11.66	29	0	0	0	0	0	0	100.6	28.4	81.4	11.1503	0	4.65	8.7	5.6	180	yes	mild	0	0
966	0	3	1	1	1.47	1.16	2.5	44.2	309.3	36	1.14	7.6	23	0	1	0	1	1	0	99	30.47	69.2	11.901	1	4.19	5.8	6.1	420	no	Nerver	1	1
967	1	4	2	0	2.33	1.16	4.28	127.3	404.5	41	1.818	5.72	24	0	0	0	0	0	0	105.2	30.05	84.5	11.4443	1	4.76	6.6	7.3	300	yes	moderate	0	0
968	0	3	2	1	0.89	0.78	3.57	43.32	232	40	15.095	18.26	63	0	0	0	0	0	0	108.8	37.81	102.2	10.7623	0	8.17	5.8	7.6	240	no	mild	0	0
969	1	3	2	0	1.11	0.78	2.5	88.4	333.1	40	4.922	14.16	28	0	0	0	1	0	0	108.6	27.98	73.6	12.6588	0	4.99	9.1	10.5	480	yes	moderate	1	1
970	0	3	3	1	5	1.89	3.93	57.46	356.9	35	0.892	4.72	17	0	0	0	0	0	0	126.9	42.13	116.8	11.7419	0	7.01	5.7	8.1	480	no	mild	0	1
971	0	4	2	0	0.68	2.09	3.21	97.24	523.4	40	1.106	9.94	13	0	0	1	0	1	1	126.6	36.92	97	12.8543	1	4.29	7.3	6.9	300	yes	mild	1	0
972	1	1	1	1	4.12	1.97	6.43	119.34	380.7	40	1.231	8.6	13	0	0	0	0	0	0	114.8	31.57	89.2	12.1551	1	4.19	6.4	9.4	480	no	Nerver	0	1
973	1	4	1	1	1.58	1.06	8.21	125.53	392.6	38	1.118	5.5	17	0	0	0	0	1	0	130	40.6	119	11.9171	1	4.97	4.7	5.5	360	no	mild	1	1
974	0	3	3	1	1.78	1.06	8.21	115.8	333.1	34	2.563	8.99	29	0	0	0	0	0	1	128.4	37.43	103.4	12.6271	1	3.23	7.1	9	480	yes	Nerver	0	1
975	1	1	2	0	1.91	1.16	3.21	65.42	214.1	42	2.495	15.1	40	0	0	0	0	0	0	109.9	34.58	96.2	11.205	1	5.66	11.9	7.1	120	no	heavy	0	0
976	1	3	3	1	5	1.01	8.57	103.43	279.6	41	1.852	7.16	26	0	0	0	0	0	0	109.5	30.37	91.1	11.4724	1	4.19	5.9	6.3	480	yes	moderate	0	1
977	0	1	1	0	4.64	1.47	6.07	62.76	291.5	40	1.581	6.72	15	0	0	1	0	0	0	107.6	29.62	76.1	12.3345	0	4.24	6.8	7.8	600	yes	Nerver	1	1
978	0	1	3	0	1.32	0.8	2.86	43.32	220.1	43	4.098	11.99	55	0	0	0	0	0	0	106.4	33.02	77.1	12.1175	1	5.79	7.8	4.7	120	no	Nerver	0	0
979	1	2	3	1	1.22	0.41	3.21	73.37	267.7	39	12.532	17.87	32	0	0	0	0	0	0	97.8	27.47	84.7	10.6267	0	7.32	14.5	6.6	180	no	Nerver	0	0
980	0	1	3	1	1.13	0.85	2.14	45.97	237.9	41	4.968	9.21	40	0	0	0	0	0	1	115.2	36.19	87.5	12.3154	1	6.57	9.9	8.6	300	no	Nerver	0	0
981	0	4	3	0	4.37	1.47	2.86	65.42	285.5	45	0.994	4.83	18	0	0	0	0	0	0	105.5	31.48	76.7	12.0463	1	3.8	6.2	8.9	300	yes	mild	0	0
982	0	4	2	0	0.74	2.09	5.36	64.53	220.1	45	0.542	3.39	27	0	0	0	0	0	0	90.2	24.38	71.3	10.6822	1	4.47	6.1	3.3	300	no	mild	0	0
983	1	4	2	0	0.74	0.78	2.5	56.58	160.6	35	0.982	9.71	26	1	0	1	1	0	1	155.7	53.39	184.7	11.4566	1	3.72	13.9	12.5	480	yes	heavy	1	1
984	1	2	3	0	1.12	0.93	4.64	68.07	356.9	40	2.337	17.87	17	0	0	0	1	0	0	132.5	46.24	131.9	11.537	1	4.65	8.8	8.1	240	no	mild	1	0
985	1	1	2	1	2.18	1.29	3.57	86.63	458	42	1.253	7.88	22	0	0	0	0	0	0	101	26.98	77.8	11.4507	1	4.84	6.5	10.4	360	yes	mild	0	1
986	1	1	3	1	5	0.83	3.21	91.94	309.3	44	3.556	7.11	14	1	1	1	0	0	0	98.2	29.95	96.3	10.0069	1	3.65	7.3	6.6	240	yes	mild	1	0
987	0	1	1	0	0	1.37	2.86	45.08	249.8	39	0.835	9.66	19	0	0	0	0	0	0	105.7	36.21	82.9	11.6091	1	3.93	8.3	5.7	60	no	mild	0	0
988	0	1	2	1	0.91	1.27	5.36	61.88	327.1	40	1.344	7.55	16	0	0	0	0	0	0	96.7	28.23	58.3	12.6646	1	4.01	5.5	10.8	600	yes	mild	0	1
989	0	5	2	1	0.98	1.45	2.86	38.9	178.4	40	1.524	10.44	18	0	0	0	0	0	0	79.7	21.91	54	10.8458	1	3.83	7.4	9.4	300	no	Nerver	0	0
990	1	3	1	1	3.09	1.32	15.35	205.09	345	45	0.994	6.11	17	0	0	0	0	0	0	79	21.47	58.8	10.3024	1	4.94	5.9	8.2	480	yes	Nerver	0	1
991	0	3	3	0	2.77	0.8	5.71	71.6	321.2	45	4.64	8.05	28	0	0	0	0	0	0	118.5	32.91	97.7	11.9887	0	4.97	6.1	7.3	360	yes	mild	0	1
992	1	1	1	1	5	0.75	6.43	91.05	404.5	44	3.139	9.71	110	0	0	0	0	0	0	128	39.15	131.4	11.1664	1	4.4	7.2	8.4	720	yes	moderate	0	1
993	1	3	3	1	4.59	1.32	5	96.36	434.2	43	1.671	7.16	29	0	0	0	0	0	0	97.2	24.7	68.8	11.7185	1	4.71	5.8	8.5	480	yes	mild	0	1
994	0	1	1	0	4.66	2.09	4.28	72.49	350.9	45	1.874	7.05	18	0	1	0	0	0	0	97.3	27.43	58.4	12.7323	1	5.3	6.3	6.8	180	no	mild	1	0
995	1	3	1	0	1.02	0.85	9.28	177.68	422.3	39	1.456	4.72	21	0	0	1	0	0	1	155.8	50.49	140.8	13.13	1	4.03	7.1	4.1	480	no	heavy	1	1
996	0	3	2	1	4.8	1.78	6.07	85.75	291.5	40	1.332	7.77	12	0	0	0	0	0	0	102.2	25.75	71.2	12.1119	1	4.06	7.1	6.3	240	yes	mild	0	0
997	0	3	3	0	5	1.5	5	72.49	232	39	1.513	7.55	19	0	0	1	0	0	0	103	30.11	69.3	12.3729	0	5.25	6.9	9.7	480	no	mild	1	1
998	0	3	3	1	5	1.16	4.28	64.53	392.6	42	3.839	11.38	48	0	0	0	0	0	0	107	32.04	91.3	11.1982	1	5.77	7.6	5.9	240	no	Nerver	0	0
999	0	4	2	1	4.12	1.34	4.28	79.56	333.1	39	2.439	5.16	18	0	0	0	0	0	0	99	28.77	77.2	11.2675	1	4.99	6.4	4.9	180	no	mild	0	0
1000	0	3	2	1	0.85	1.22	6.07	58.34	380.7	42	2.156	5.27	20	0	0	0	0	0	0	103	26.67	71.9	12.1471	1	5.61	5.7	10.7	360	no	moderate	0	1
1001	1	3	2	1	1.92	1.06	8.57	120.22	273.6	45	1.197	9.88	25	0	0	0	0	1	0	104.5	28.72	75	12.0666	1	3.13	6.6	7	180	yes	mild	1	0
1002	1	3	3	1	5	1.53	11.42	93.7	386.6	42	1.806	9.16	29	0	0	0	0	0	0	118.7	32.58	91.3	12.4227	1	3.83	7.4	5.6	300	no	mild	0	0
1003	0	4	2	0	2.27	1.06	32.13	300.56	594.8	38	1.344	8.05	11	1	1	1	1	0	1	108.5	30.29	76.1	12.4376	1	4.32	6.7	6.7	540	no	Nerver	1	1
1004	0	2	1	0	1.55	1.66	6.07	41.55	362.8	41	2.348	5.05	14	0	0	0	0	0	0	122.4	39.15	91.4	12.8029	1	6.08	6.2	6.1	120	no	Nerver	0	0
1005	0	3	3	0	2.75	1.4	3.57	58.34	249.8	40	1.614	8.72	26	0	0	0	0	0	0	103.5	30.94	79.2	11.6299	1	4.73	7.7	7.5	6	yes	mild	0	0
1006	0	4	1	0	0.81	0.96	5	55.69	267.7	43	6.051	7.55	34	0	0	0	0	0	0	94.7	25.27	65.9	11.6656	0	5.97	5.9	8	120	no	Nerver	0	0
1007	0	3	3	1	4.98	1.24	6.43	91.94	434.2	39	1.581	5.66	17	0	0	0	0	0	0	101.3	30.03	76.2	11.6046	1	5.56	6.6	8.6	300	yes	mild	0	0
1008	0	3	2	0	1.02	0.93	3.93	57.46	333.1	43	2.981	5.72	17	0	1	0	1	0	0	95.5	25.08	63.8	11.9562	1	5.28	5.5	9.1	480	yes	Nerver	1	1
1009	1	3	2	1	5	1.86	5.36	104.31	309.3	47	1.219	7.16	16	0	0	0	0	0	0	92.6	23.25	71.2	10.9742	0	8.56	5.6	11.4	360	yes	heavy	0	1
1010	1	3	2	1	5	1.06	3.57	61	321.2	44	3.24	11.44	25	1	1	1	1	1	1	131.6	40.4	121.6	11.9341	0	5.87	8.8	9	600	no	mild	1	1
1011	0	2	3	0	1.34	1.01	3.57	83.98	368.8	39	2.427	12.71	32	0	0	0	0	0	1	165	68.63	188.9	12.0052	0	7.24	7.2	9.3	60	no	Nerver	0	0
1012	0	1	2	1	1.94	1.55	10	112.27	350.9	42	1.931	5.38	20	0	0	0	0	0	0	89.4	25.22	55.7	11.9787	1	5.02	6	6.1	120	no	Nerver	0	0
1013	0	3	2	0	2.31	0.98	8.21	112.27	339	41	1.4	5.55	20	0	0	0	0	0	0	119.3	34.36	87.2	12.7756	1	4.53	6.3	7.5	360	no	Nerver	0	1
1014	1	3	3	0	2.22	0.83	8.21	112.27	404.5	41	4.64	5.55	14	0	0	0	0	1	1	123.7	35.67	121.8	11.2085	0	4.29	7.3	10.5	300	yes	mild	1	0
1015	1	2	3	1	3.65	1.73	19.28	178.57	410.4	40	1.355	11.27	15	0	0	0	0	1	0	102.8	27.15	83.8	11.2298	1	3.96	6.7	8.4	660	yes	mild	1	1
1016	1	1	1	0	2.77	0.96	2.86	65.42	315.2	43	2.405	12.38	87	0	0	0	0	0	0	100.7	30.26	80.8	11.2027	1	4.22	7.1	7.8	180	no	mild	0	0
1017	1	1	1	1	1.13	0.88	2.14	64.53	321.2	36	2.382	12.77	10	0	0	0	0	0	0	110.2	30.71	91.6	11.5142	1	4.76	9.9	5.4	240	no	mild	0	0
1018	1	3	2	1	3.01	1.53	3.93	86.63	404.5	45	0.914	7.27	29	0	0	0	0	0	0	95.1	26.94	84.7	10.3333	0	5.51	5.4	8.8	120	yes	moderate	0	0
1019	1	2	3	1	0.82	1.42	7.85	145.86	303.3	45	1.231	6.22	16	0	0	0	0	1	0	104	29.39	69.8	12.4482	1	3.96	6	6.1	120	no	mild	1	0
1020	0	1	3	0	0.6	1.4	5.36	42.43	315.2	43	0.96	8.49	68	0	0	0	0	1	0	108.1	34.98	80.4	12.0558	1	3.23	6.6	6.6	600	yes	mild	1	1
1021	0	2	3	0	0.08	1.03	3.57	70.72	261.7	37	1.897	4.88	61	0	0	0	0	0	0	112.6	35.04	83.2	12.3446	0	3.49	5.2	7.7	600	yes	mild	0	1
1022	1	3	3	0	0.82	1.4	3.21	91.05	345	45	1.389	8.94	20	0	0	0	1	0	0	85.9	24.12	78.4	9.70142	0	4.94	5.1	5.7	120	yes	mild	1	0
1023	0	2	2	1	0.55	1.16	6.07	44.2	297.4	41	2.608	10.6	16	1	1	0	0	0	0	108	37.74	91.5	11.2905	1	5.07	6.8	6.6	240	no	Nerver	1	0
1024	0	1	1	1	0.89	1.14	5	54.81	261.7	38	1.648	7.44	19	0	0	0	0	0	0	128	42.78	93.7	13.2233	0	3.93	6.8	8.1	30	no	Nerver	0	0
1025	1	4	3	1	1.24	0.96	6.43	111.38	588.9	44	2.066	8.38	31	0	1	1	1	0	1	109	31.05	109.5	10.4164	1	4.32	8.3	6.1	120	yes	mild	1	0
1026	0	3	2	1	0.3	0.57	3.57	48.62	303.3	43	8.151	6.38	85	0	0	0	0	0	0	115.5	33.93	92.7	11.9962	0	5.97	5.4	5.5	480	no	Nerver	0	1
1027	0	3	3	1	4.46	1.4	5.71	72.49	368.8	35	1.795	6.49	29	0	0	0	0	0	0	127.6	47.13	111.2	12.1004	1	4.73	5.9	8.1	540	no	Nerver	0	1
1028	0	5	1	0	2.03	0.98	5.36	58.34	362.8	43	5.374	8.72	17	0	0	0	0	0	1	91	26.93	63.2	11.4468	1	6.85	9.5	8.9	300	no	Nerver	0	0
1029	1	1	3	1	1.44	1.01	5.71	84.86	291.5	42	1.219	7.6	37	0	0	0	0	0	0	108	30.64	81	12	1	3.03	6.3	7.7	180	no	mild	0	0
1030	0	2	2	0	0.72	1.06	5	76.02	202.2	40	2.45	12.21	16	0	0	0	0	0	0	98.1	33.02	78	11.1076	1	4.73	8.8	6.1	180	no	heavy	0	0
1031	1	5	3	1	1.27	1.68	2.5	57.46	184.4	46	1.321	11.6	25	0	0	0	0	0	0	92.5	24.71	74.9	10.6881	0	6.98	10.3	6.3	480	no	mild	0	1
1032	1	2	2	1	2.77	1.68	11.42	123.76	517.5	44	1.129	7.55	13	0	0	0	0	0	0	96.7	27.14	81.7	10.6983	1	5.56	5.5	4.3	360	yes	mild	0	1
1033	1	3	3	1	1.18	2.02	6.07	88.4	469.9	49	3.929	8.33	58	0	0	0	0	0	0	115.4	35.01	103.8	11.3268	1	6.52	5.9	7.7	180	yes	mild	0	0
1034	1	3	2	1	0.5	0.83	4.64	83.1	291.5	43	3.184	9.27	22	0	0	0	0	1	1	112.4	28.31	88.1	11.9751	1	4.86	7.5	12.7	720	yes	mild	1	1
1035	0	2	2	0	1.03	1.4	3.21	50.39	255.8	43	2.585	4.5	24	0	0	0	0	0	0	103.2	29.59	65.7	12.732	1	5.15	6.7	6.5	180	yes	Nerver	0	0
1036	0	3	2	0	3.84	1.03	5.36	64.53	166.5	40	2.427	9.6	24	0	0	0	0	1	0	87.4	24.48	62.6	11.0465	0	5.79	5.5	4.1	420	no	mild	1	1
1037	1	4	3	1	1.92	0.72	4.28	96.36	422.3	39	3.635	5.55	24	1	1	0	1	0	0	134.4	40.37	143	11.2391	1	4.76	6.5	4.3	900	yes	moderate	1	1
1038	0	3	3	1	1.17	1.84	7.5	121.11	362.8	39	1.648	8.72	19	0	1	0	0	1	0	118	35.86	90.1	12.4314	0	4.22	8.5	6.6	180	no	mild	1	0
1039	0	4	3	1	3.26	1.22	2.86	83.1	303.3	39	1.818	6.61	22	0	0	0	0	1	0	114.2	41	111.9	10.7957	0	5.38	6.9	6	300	yes	mild	1	0
1040	0	4	1	1	2.33	1.5	7.14	124.64	475.8	46	2.405	5.94	20	1	0	0	0	0	1	88.3	28.62	78.2	9.98521	1	4.42	7.2	5.7	240	no	Nerver	1	0
1041	0	1	2	0	0.45	1.4	5.71	76.02	458	39	1.423	5.5	28	0	0	0	0	0	0	101.6	36.23	82.4	11.1926	0	6.05	6.6	4.7	180	no	Nerver	0	0
1042	0	5	3	0	0.86	1.14	5	100.78	392.6	39	1.039	8.77	15	0	0	0	0	0	0	129.1	42.05	127.9	11.4154	1	3.98	7.4	8.9	300	no	mild	0	0
1043	0	1	1	1	0.95	2.09	6.78	53.04	166.5	42	1.208	8.66	26	0	0	0	0	0	0	97.7	28.98	72.9	11.4428	1	4.29	6.3	10.4	240	no	mild	0	0
1044	0	2	2	1	0.93	1.16	5.36	61.88	297.4	44	2.19	7.16	44	0	0	0	0	0	0	84.7	24.55	53.7	11.5584	1	5.72	6.3	5.6	420	no	Nerver	0	1
1045	0	4	2	0	1.02	1.29	16.42	192.71	577	38	1.829	8.27	14	1	0	0	0	1	1	108.6	29.11	70.3	12.9525	1	4.19	7.9	6.8	240	yes	mild	1	0
1046	1	5	2	1	1.81	1.06	3.57	56.58	279.6	42	2.043	5	25	0	1	1	1	0	0	127.6	31.06	98.2	12.8764	1	5.04	6.6	11.8	480	yes	mild	1	1
1047	0	3	2	0	0.88	1.99	5.36	56.58	410.4	39	0.779	7.94	22	0	0	0	0	0	0	128.5	45.39	116.2	11.9207	1	5.79	6.8	5.7	480	yes	mild	0	1
1048	0	4	3	0	1.25	1.09	7.5	114.92	333.1	40	1.174	7.44	16	0	0	0	0	0	1	117.7	35.38	97.6	11.9138	1	4.45	5.8	8.2	600	yes	mild	0	1
1049	0	2	2	1	2.18	0.98	5.36	55.69	356.9	43	2.992	5.16	16	0	0	0	0	0	0	102.1	28.82	71.3	12.0915	1	4.68	6.7	9.4	120	no	mild	0	0
1050	1	3	3	1	4.3	1.4	3.21	76.91	267.7	31	1.005	7.33	30	0	0	0	0	0	0	116.5	33.9	95.8	11.9026	1	5.25	5	8.1	540	no	mild	0	1
1051	1	3	2	0	0.05	1.22	5.71	89.28	285.5	42	1.185	5.38	13	0	0	0	0	0	0	112.5	28.5	85.9	12.1382	0	5.2	5.7	4.6	300	no	Nerver	0	0
1052	0	3	3	1	5	1.34	8.21	64.53	232	37	0.824	8.88	22	0	0	0	0	0	0	94	26.7	60.2	12.1152	0	5.43	9.6	6.6	300	no	Nerver	0	0
1053	0	1	1	0	0.97	1.19	4.64	81.33	249.8	38	1.174	9.71	22	1	0	0	0	0	1	118.6	30.6	69.8	14.1957	1	4.47	7	8.6	90	no	Nerver	1	0
1054	0	4	3	1	3.6	1.24	16.78	141.44	481.8	36	1.174	6.11	17	0	0	0	0	0	0	141.8	52.6	145.2	11.7677	1	6.21	7.2	12.1	600	no	mild	0	1
1055	1	3	3	1	3.15	0.85	4.64	83.1	386.6	42	2.235	10.66	39	0	0	0	0	0	0	136.1	43.4	164.9	10.5986	1	4.73	8.7	5.9	720	no	moderate	0	1
1056	0	1	2	0	0.78	1.66	7.5	56.58	196.3	40	0.734	5.16	16	0	0	0	0	0	0	130.7	45.2	102.4	12.9159	1	3.26	6	9.6	120	yes	mild	0	0
1057	1	4	3	0	0.87	0.93	3.93	89.28	481.8	41	1.242	5.33	21	1	0	0	0	0	1	138.4	41.7	135.5	11.8896	1	3.62	8.9	5.5	600	yes	mild	1	1
1058	1	3	2	1	2.72	1.42	4.28	74.26	380.7	45	1.558	6.94	21	0	0	1	0	0	0	112	31.1	86.5	12.0423	1	4.09	6.2	5.7	240	yes	mild	1	0
1059	1	3	3	1	1.13	1.01	5	79.56	243.9	42	2.529	13.99	27	0	0	0	0	0	0	110	31.4	99.3	11.0387	0	6.47	11.1	10	120	yes	moderate	0	0
1060	0	4	3	0	1.7	1.86	6.43	88.4	249.8	44	0.779	4.5	12	0	0	0	0	0	0	90	23.7	75	10.3923	1	4.97	5.1	4	480	no	mild	0	1
1061	1	4	2	0	1.2	0.85	4.64	79.56	362.8	34	2.1	6.83	73	0	0	0	0	1	1	123.6	33.5	113.8	11.5864	1	5.38	6.6	9.8	360	yes	mild	1	1
1062	0	1	2	0	0.46	1.32	4.64	47.74	303.3	46	1.05	12.49	28	0	0	0	0	0	0	100.3	34	76.7	11.4526	1	5.59	11.2	6.4	180	no	mild	0	0
1063	0	1	1	1	1.85	1.29	4.64	59.23	261.7	47	1.332	7.38	12	0	0	0	0	0	0	103.1	34.7	80.9	11.4626	1	4.42	7.2	5.8	60	no	Nerver	0	0
1064	1	4	2	0	1.33	1.24	6.43	98.12	416.4	44	1.727	13.43	38	0	0	0	0	0	1	114.7	34.2	98.5	11.557	0	4.63	9.2	8.3	600	yes	mild	0	1
1065	1	3	3	1	0.94	1.53	5.71	68.07	333.1	40	1.682	5.16	15	0	0	0	0	0	1	107	27.6	86.7	11.4914	1	5.69	7.7	5.6	120	yes	mild	0	0
1066	1	3	3	1	5	1.01	6.43	87.52	345	38	0.689	12.27	21	0	0	0	0	0	1	105.4	27.8	79.2	11.8434	1	3.1	7.8	11.7	480	yes	mild	0	1
1067	0	1	1	1	1.04	0.83	5.71	72.49	452	43	2.777	8.6	27	0	0	0	0	0	1	93.2	27.1	55.4	12.5216	0	3.18	7.7	9.8	60	yes	Nerver	0	0
1068	1	3	2	1	1.65	1.14	7.5	114.04	279.6	40	0.903	7.38	12	0	0	0	1	0	0	88.6	21.7	57.8	11.6539	0	3.36	5.7	6.8	300	no	mild	1	0
1069	0	3	2	0	1.24	1.29	4.64	89.28	279.6	45	1.231	6.55	16	0	1	0	0	0	0	85.2	24.7	64.8	10.5841	1	5.15	6	6.7	120	yes	moderate	1	0
1070	0	3	2	0	1.12	0.93	11.42	129.06	416.4	38	1.377	11.66	14	1	1	1	0	0	1	128.2	38.4	102.8	12.6442	1	2.4	9.7	7.5	600	no	mild	1	1
1071	0	1	1	0	0.93	1.16	5.36	55.69	285.5	34	1.784	7.6	18	0	0	0	0	0	0	125.4	40.6	94.7	12.8861	0	4.76	6.8	6.7	180	yes	mild	0	0
1072	0	1	1	1	1.63	1.55	4.64	46.85	303.3	49	1.931	7.44	28	0	0	0	0	0	0	94.4	30.7	74.6	10.9296	1	7.01	6.1	5.3	300	yes	mild	0	0
1073	1	3	3	1	1.6	1.63	7.14	121.11	553.2	42	2.134	3.5	18	0	0	0	0	0	0	127.5	40	109	12.2123	1	3.59	5.8	6.4	600	yes	moderate	0	1
1074	1	3	2	1	0.65	1.68	5.36	80.44	356.9	41	0.689	5.5	23	0	0	0	0	0	0	102.9	26.5	81.3	11.4122	0	4.01	5.5	8.9	120	no	mild	0	0
1075	0	3	3	0	5	1.81	4.64	67.18	309.3	37	1.332	4.94	18	0	0	0	0	0	0	103.3	29	71.9	12.1825	0	5.17	6.6	5.6	120	no	mild	0	0
1076	1	3	3	1	5	1.16	4.64	103.43	386.6	43	2.856	9.88	19	0	0	0	0	0	1	114	33	103	11.2328	1	3.28	6.5	6.9	480	yes	Nerver	0	1
1077	0	2	3	1	1.32	1.34	4.64	81.33	368.8	41	1.535	7.38	19	0	0	0	0	0	1	114.5	36.8	90.1	12.0627	0	5.38	7	8.2	180	no	mild	0	0
1078	0	3	2	0	1.13	1.37	10.71	141.44	666.2	38	2.089	7.16	22	1	0	1	1	1	0	140.6	56.3	133.5	12.1687	1	6.15	6.1	9.1	600	yes	mild	1	1
1079	0	5	2	1	5	1.22	3.21	54.81	309.3	46	1.885	5.66	27	0	0	0	0	0	0	94.7	27.8	64	11.8375	0	5.51	5.9	5	120	no	Nerver	0	0
1080	0	2	1	0	0.01	1.45	2.5	62.76	380.7	39	1.479	6.88	36	0	0	0	0	0	0	96.3	31.6	75.2	11.105	0	6.1	7.1	8.2	30	no	Nerver	0	0
1081	1	3	3	0	5	2.4	2.86	77.79	386.6	44	1.152	6.55	113	0	0	0	0	0	0	105.4	31.2	91.1	11.0429	0	6.88	5.6	7.6	480	yes	heavy	0	1
1082	1	4	2	0	0.94	1.4	6.43	121.99	440.2	46	0.689	6.99	13	0	0	0	0	0	0	95	25.8	71.3	11.2507	1	4.09	5.9	8.3	480	yes	mild	0	1
1083	0	3	2	0	0.89	1.03	3.93	85.75	392.6	39	2.326	13.32	14	0	0	0	0	0	0	119.1	36.3	88.1	12.6889	1	4.81	6.6	11.1	120	yes	mild	0	0
1084	0	4	2	0	1.1	2.46	10.35	101.66	350.9	47	1.219	9.1	17	0	0	0	0	0	1	119.2	39.5	108.2	11.4594	0	7.11	6.5	4.4	240	no	mild	0	0
1085	1	5	2	1	5	1.32	4.28	72.49	446.1	42	1.705	7.77	28	0	0	0	0	0	0	101.2	27.5	89.7	10.6852	0	4.19	5.8	4.5	300	no	Nerver	0	0
1086	1	4	2	0	0.92	1.68	3.21	111.38	350.9	41	0.632	6.33	24	0	0	0	1	0	0	103.3	31.9	97.2	10.4777	1	3.78	6.6	5.3	60	yes	heavy	1	0
1087	0	4	2	0	1	1.94	3.57	84.86	624.5	45	0.824	6.61	17	0	0	0	0	0	0	126.8	50.5	127.6	11.2252	1	6.44	6.8	4.4	600	no	Nerver	0	1
1088	1	5	2	0	1.16	0.75	6.07	73.37	339	44	1.434	4.22	25	0	0	0	0	0	0	118.1	30.7	97.2	11.9789	1	4.42	11.7	8	420	no	Nerver	0	1
1089	0	5	3	1	2.68	1.24	1.43	56.58	208.2	40	0.835	7.49	24	0	0	0	0	0	0	100.2	30.5	69.6	12.0106	0	5.77	8.4	10.1	180	no	mild	0	0
1090	1	4	3	1	1.95	0.98	2.86	90.17	309.3	42	2.902	10.49	19	0	0	0	0	0	0	93.3	28.8	87.5	9.97419	0	6.18	6	7.4	540	no	mild	0	1
1091	0	5	3	1	1.08	1.14	3.21	58.34	362.8	44	3.229	5.88	29	0	0	0	0	0	0	90.1	26.1	61.7	11.4705	0	6.23	7.2	5.7	180	no	mild	0	0
1092	1	4	3	0	1.79	1.32	4.64	86.63	297.4	43	1.49	8.55	22	0	0	0	0	1	0	133.4	42	119.7	12.1929	1	3.72	5.6	8.9	360	yes	mild	1	1
1093	1	4	1	1	1.85	1.37	5.71	76.91	434.2	42	2.416	8.83	18	0	0	0	0	0	0	118.1	33.3	94.2	12.1681	0	5.38	6.4	5.8	240	no	mild	0	0
1094	1	3	2	0	2.69	1.09	4.28	74.26	327.1	39	6.853	5.77	24	0	0	0	0	0	0	136.3	39.5	114.4	12.7433	0	6.98	6.1	8.8	240	yes	mild	0	0
1095	1	3	3	1	3.3	0.88	4.64	72.49	297.4	41	4.629	10.94	54	0	1	1	0	0	0	130	39.4	106.1	12.6208	1	4.65	9.2	5.3	720	yes	mild	1	1
1096	1	5	2	0	1.89	1.32	6.43	67.18	220.1	48	1.513	7.16	18	0	0	0	0	0	0	74.5	22.5	55.8	9.97331	0	4.6	4.9	6.9	180	no	Nerver	0	0
1097	1	3	3	1	5	0.91	3.93	74.26	368.8	44	2.698	8.72	88	0	0	0	0	0	0	144.3	43.5	131.4	12.5883	0	4.55	6.6	10.4	840	no	mild	0	1
1098	0	1	2	0	2.2	0.75	5.36	83.98	392.6	38	3.297	14.65	51	0	0	0	0	1	1	116.9	40.7	98.5	11.7787	1	5.64	9.9	8.7	720	no	mild	1	1
1099	1	1	1	1	0.68	1.22	3.21	78.68	261.7	44	2.1	11.32	17	1	1	1	1	1	0	100.8	27	67.6	12.2599	1	6.65	8.4	6.1	360	no	mild	1	1
1100	0	3	3	1	1.65	1.68	7.85	108.73	463.9	40	1.456	7.16	17	0	0	0	0	0	0	97.5	30.8	78.2	11.0256	1	5.46	5.9	6	420	yes	Nerver	0	1
1101	0	1	2	1	0.56	1.58	5	64.53	297.4	43	1.513	5.44	19	0	0	0	0	0	0	126.9	38.8	104.1	12.4376	1	5.59	5.6	3.8	120	yes	Nerver	0	0
1102	1	4	2	0	0.53	0.72	8.21	139.67	648.3	39	1.987	4.27	78	0	0	0	0	0	1	117.9	33.9	113	11.0911	1	5.64	6.8	5.6	360	yes	moderate	0	1
1103	1	4	3	1	2.78	1.29	3.57	87.52	303.3	45	2.563	12.21	19	0	0	0	0	0	0	102.8	28.8	86.7	11.0404	1	5.56	9	5.5	300	no	heavy	0	0
1104	0	1	3	0	5	1.4	4.28	53.04	333.1	41	2.292	10.27	18	0	0	0	0	0	0	105.7	38.1	81.7	11.694	0	6.98	5.9	10.4	480	yes	mild	0	1
1105	1	2	2	1	1.49	0.72	4.64	74.26	345	42	8.14	16.88	41	0	0	0	0	0	0	115	36.4	101.8	11.3979	1	5.48	10.8	9.9	360	no	heavy	0	1
1106	0	1	1	1	0.78	1.53	2.5	52.16	267.7	40	1.152	6.22	16	0	0	0	0	0	0	100.8	31.4	75.9	11.5702	0	5.17	5.4	6.3	120	no	Nerver	0	0
1107	1	4	2	1	0.94	1.19	2.86	80.44	309.3	41	0.463	12.21	18	0	0	1	0	0	1	112.2	31.9	91.7	11.7168	1	3.18	11.2	8.3	480	yes	mild	1	1
1108	0	3	3	1	0.78	0.8	2.5	61	428.3	43	1.456	8.22	21	0	0	0	0	0	0	107	32.7	88.7	11.3611	0	4.19	5.8	11.6	480	yes	mild	0	1
1109	1	4	2	0	2.78	0.83	3.21	76.91	309.3	44	6.751	18.65	111	0	0	0	0	0	0	110.4	34.8	94.5	11.3567	0	6.31	12.4	15.8	120	no	moderate	0	0
1110	0	3	2	1	1.88	1.97	4.28	61.88	267.7	44	0.677	8.16	18	0	0	0	0	0	0	74.4	18.4	50.1	10.5112	1	5.2	7.3	9.5	120	yes	mild	0	0
1111	0	3	3	0	0.32	1.24	12.5	141.44	398.5	41	4.019	5.33	49	0	0	0	0	0	0	103	29.9	70.7	12.2498	0	6.21	6.9	7	120	yes	mild	0	0
1112	0	4	2	0	2.69	1.45	4.64	88.4	321.2	39	2.043	6.05	18	0	0	0	0	0	0	94.2	31.3	82.2	10.39	1	5.59	5.6	4.9	300	no	Nerver	0	0
1113	1	3	2	0	4.59	0.88	5	81.33	333.1	40	4.031	6.49	21	0	0	0	0	0	0	127.1	35	105.3	12.386	1	4.29	6.4	10.4	240	no	moderate	0	0
1114	0	4	1	0	0.91	1.06	3.57	91.05	475.8	40	2.664	9.83	15	1	0	0	1	0	1	119.2	36.2	95.6	12.1912	1	3.49	7.5	9.4	300	yes	mild	1	0
1115	0	4	2	0	0.84	1.19	3.93	65.42	410.4	36	1.445	13.04	14	0	0	0	0	0	1	119.4	33.5	87.8	12.7426	0	5.95	10.5	4.9	300	yes	mild	0	0
1116	1	2	3	1	3.92	0.98	3.93	74.26	297.4	44	3.669	9.44	69	0	0	0	0	0	0	100.6	30.5	82.4	11.0824	0	7.14	7.7	9.1	180	yes	mild	0	0
1117	0	4	3	1	1.63	1.24	4.28	63.65	321.2	45	1.614	8.77	23	0	0	0	0	0	0	106.1	37.6	102.3	10.4901	1	6	7.4	5.2	180	no	Nerver	0	0
1118	0	4	3	1	4.9	1.22	3.57	68.07	297.4	39	1.14	9.99	13	0	0	0	0	0	0	88.3	28.1	74.9	10.2028	0	4.06	5.9	5.3	600	no	mild	0	1
1119	1	3	3	1	5	1.11	6.07	78.68	321.2	36	1.344	4.44	13	0	0	0	0	0	1	119.8	34.8	103.6	11.77	1	3.62	6.5	3.1	840	no	mild	0	1
1120	1	3	3	1	5	0.98	6.07	79.56	345	45	1.603	5.55	43	0	0	0	0	0	0	127	37.9	110.4	12.087	1	4.24	6.4	11.1	480	no	mild	0	1
1121	0	3	2	0	1.16	1.27	8.93	92.82	315.2	43	1.818	5.61	33	0	0	0	0	0	0	110	33.6	81.4	12.1922	1	4.19	6.5	4.8	240	yes	mild	0	0
1122	0	5	2	1	4.63	1.6	2.86	51.27	226	44	0.587	7.49	26	0	0	0	0	0	0	74.6	23.1	51.2	10.4257	0	4.53	5.3	8.4	120	no	mild	0	0
1123	0	2	3	1	2.49	1.6	8.57	90.17	285.5	48	3.06	12.66	26	0	0	0	0	0	1	106.6	30.2	76.3	12.2038	1	6.88	12.2	12.1	240	no	mild	0	0
1124	0	4	3	0	2.37	1.45	5	76.02	226	39	1.197	9.44	11	0	0	0	0	0	1	111.7	30.1	86.9	11.9824	1	5.28	9.6	6.6	360	no	Nerver	0	1
1125	1	5	3	1	5	1.06	12.14	546.31	285.5	40	1.716	9.88	13	1	0	1	0	0	0	86.2	22.2	59.4	11.1844	1	3.52	8.2	4.9	240	no	mild	1	0
1126	0	5	1	0	0.55	0.96	9.64	114.92	428.3	40	1.276	5.27	19	0	0	0	1	0	1	111.7	35.3	81.7	12.3578	1	3.85	7.6	9.1	300	no	Nerver	1	0
1127	1	3	3	1	2.58	1.4	5	87.52	321.2	47	1.106	8.16	19	0	0	0	0	0	0	110.8	28.4	86.3	11.9271	1	4.34	7.2	7.5	360	no	mild	0	1
1128	0	5	3	1	2.39	1.32	5	72.49	309.3	50	3.139	7.72	44	0	0	0	0	0	0	86.4	23.1	50.1	12.2066	1	5.69	7.4	7.9	180	no	Nerver	0	0
1129	0	2	2	0	0.69	1.24	9.28	62.76	196.3	38	2.529	5.77	16	0	0	0	0	0	0	114	34.6	86.1	12.2858	1	6.85	5.5	7.7	300	no	mild	0	0
1130	1	5	3	1	5	1.16	5.36	91.05	309.3	48	1.095	10.16	23	0	1	0	1	0	0	101.5	24.7	82.8	11.1545	0	5.51	7.9	5.7	420	no	Nerver	1	1
1131	1	4	3	0	0.87	2.07	6.07	123.76	339	40	1.016	6.94	16	0	0	0	0	0	1	75.5	19.6	53.7	10.3029	1	5.74	6.2	7.1	180	yes	mild	0	0
1132	0	3	2	0	1.81	1.32	3.21	59.23	327.1	44	0.723	6.11	19	0	0	0	0	0	0	117.9	36.3	93.9	12.1669	1	3	5.7	7.8	180	yes	Nerver	0	0
1133	0	1	1	1	1.33	1.16	7.85	51.27	356.9	43	2.823	6.27	22	0	0	0	0	0	0	133.9	44.1	107	12.9446	1	6.96	6.6	8.1	180	no	mild	0	0
1134	0	1	1	0	1.18	1.68	3.93	50.39	226	46	1.185	5.22	16	0	0	0	0	0	0	93	24.1	58.3	12.18	0	4.86	6	5.9	120	yes	mild	0	0
1135	1	3	2	1	1.7	0.96	7.5	116.69	279.6	42	1.682	9.33	18	1	1	0	0	0	0	99.9	24.4	77.4	11.3552	0	3.8	6.9	4.4	300	no	mild	1	0
1136	0	4	3	0	1.17	1.34	8.57	85.75	475.8	42	1.208	7.16	32	1	0	0	0	0	0	136.2	54.2	120.1	12.4281	1	4.81	6	7.7	480	no	heavy	1	1
1137	1	3	3	1	5	1.37	4.64	83.1	279.6	42	1.05	4.33	31	0	0	0	0	0	1	106.2	27.4	97.4	10.7608	1	4.01	7	6.7	840	no	mild	0	1
1138	1	4	3	0	1.56	1.03	3.93	87.52	285.5	38	1.208	13.54	12	0	0	0	0	0	0	102.7	26.6	81.6	11.3691	0	3.31	7	6.4	300	no	mild	0	0
1139	0	3	2	0	0.9	0.91	7.85	154.7	398.5	40	4.99	11.32	15	1	1	0	1	0	1	107	27.8	63.7	13.4065	1	5.97	8	6.7	600	no	Nerver	1	1
1140	0	3	2	1	1.89	0.91	3.57	75.14	321.2	43	1.75	7.22	18	0	0	0	0	0	0	108.1	33.7	96.8	10.9872	0	4.55	5.4	8.4	180	yes	Nerver	0	0
1141	0	3	2	1	3.16	1.37	3.57	49.5	196.3	44	2.348	7.49	28	0	0	0	0	0	0	124	40.8	112.2	11.7065	0	4.84	6.4	6.3	600	yes	mild	0	1
1142	1	4	3	0	1.34	1.03	7.14	109.62	535.3	44	2.992	7.11	34	0	0	0	0	0	0	99.9	26	71.8	11.7897	1	3.93	7.9	5.5	360	no	Nerver	0	1
1143	1	1	3	1	2.15	1.22	3.93	43.32	255.8	43	1.366	8.33	16	0	0	0	0	0	0	94.8	25.6	77	10.8035	0	6.03	6	5.4	480	no	mild	0	1
1144	0	4	3	1	5	1.19	4.28	73.37	333.1	41	1.264	6.16	35	0	0	0	0	0	0	98.3	32.5	84.3	10.7063	0	4.37	6.6	6.3	540	no	mild	0	1
1145	0	4	3	0	2.28	1.37	4.64	86.63	356.9	41	0.802	9.88	11	0	0	0	0	0	0	112.8	32.6	82.4	12.4264	1	6.1	9.7	8	60	no	Nerver	0	0
1146	1	2	2	0	1.1	1.11	7.14	99.89	356.9	41	1.31	6.27	25	0	0	0	0	0	0	105	29.4	84.1	11.4496	1	5.25	5.9	5.8	240	no	mild	0	0
1147	1	3	2	1	5	1.22	3.21	53.04	345	42	1.671	8.38	32	0	0	0	0	0	0	102.4	26.6	82.4	11.2807	1	4.65	6.8	5.4	300	yes	mild	0	0
1148	0	2	2	1	1.7	1.34	3.57	54.81	350.9	39	1.479	6.61	10	0	0	0	0	0	0	108.5	34.9	77.8	12.301	0	6.67	8.1	5.9	240	no	Nerver	0	0
1149	0	4	3	1	5	1.68	3.93	74.26	232	40	0.632	4.77	18	0	0	0	0	0	0	88	25.9	62.5	11.1312	0	6.05	5.6	3.9	420	no	Nerver	0	1
1150	1	3	1	0	0.92	0.88	4.64	85.75	481.8	42	2.168	5.83	13	0	0	0	0	0	0	138.5	41	128.5	12.2179	1	5.84	6	10.6	600	no	mild	0	1
1151	0	4	1	0	5	1.37	11.78	154.7	463.9	35	1.321	12.66	16	0	0	0	0	1	1	97	25.9	68	11.763	1	5.64	11	5.9	60	no	Nerver	1	0
1152	0	4	3	1	0.67	1.32	6.07	57.46	237.9	42	1.039	4.5	24	0	0	0	0	0	0	110	34.3	93.6	11.3699	1	4.6	6.7	5.5	600	no	mild	0	1
1153	0	4	2	0	1.39	0.93	4.64	83.98	398.5	44	0.937	8.77	23	0	0	0	0	0	0	112.7	41.4	116.3	10.4504	1	3.78	6.2	6.4	720	no	mild	0	1
1154	1	4	3	1	5	1.6	4.64	99.01	321.2	33	1.344	2.78	17	0	0	0	0	0	0	111.1	29.5	96.3	11.3214	1	4.34	6	4.4	720	no	mild	0	1
1155	1	4	3	0	2.75	0.83	3.93	73.37	392.6	39	2.01	7.22	15	0	0	0	0	0	0	96.8	28.8	75.4	11.1478	0	3.54	6	8.1	180	no	Nerver	0	0
1156	0	3	3	1	1.98	0.54	3.57	61.88	303.3	39	3.195	10.55	35	0	0	0	0	0	0	145.3	50.8	160.8	11.4584	1	4.19	8	8.4	600	yes	Nerver	0	1
1157	0	5	3	1	4.03	1.34	2.86	75.14	285.5	43	2.337	5.22	20	0	0	0	0	0	0	83.3	24.6	55.3	11.2017	0	3.96	5.7	8.1	360	no	Nerver	0	1
1158	0	5	2	1	2.03	1.22	4.64	74.26	166.5	40	1.694	18.37	22	0	0	0	0	0	0	126.6	41.8	114	11.8572	0	5.2	9.9	11.9	360	no	mild	0	1
1159	0	4	3	0	5	0.88	21.78	305.86	422.3	35	2.834	15.76	33	0	0	0	0	1	1	118	37.5	110.6	11.2203	1	4.71	7.3	6.6	480	no	mild	1	1
1160	0	5	3	1	5	0.98	3.93	56.58	410.4	41	6.774	5.38	29	0	0	0	0	0	0	100	32.5	74.5	11.5857	0	6.39	5.7	9.2	540	no	Nerver	0	1
1161	1	2	2	1	1.12	0.91	3.93	76.02	380.7	47	4.821	14.88	56	0	0	0	0	0	0	116.3	37.7	108.3	11.1755	0	5.61	8.5	8.9	360	no	Nerver	0	1
1162	1	3	3	1	1.89	1.09	6.07	111.38	267.7	40	2.269	14.77	12	0	0	0	0	1	0	112.4	31.8	87.8	11.9955	1	4.4	8	4.6	480	no	Nerver	1	1
1163	1	3	2	0	2.57	1.06	6.07	92.82	404.5	47	1.908	4.88	28	0	0	0	0	0	0	99.9	26	93.5	10.3314	1	4.76	5.8	7.1	120	no	mild	0	0
1164	0	2	1	1	1.09	0.59	3.21	42.43	166.5	38	1.953	14.82	27	0	0	0	0	0	0	115.5	43.2	99.5	11.579	0	4.63	10.9	5.1	120	no	mild	0	0
1165	1	3	2	1	1.59	1.32	6.78	106.08	255.8	40	1.163	6.05	17	0	0	0	0	1	0	120.3	33.5	93.2	12.4611	1	5.48	6.3	7.6	600	yes	Nerver	1	1
1166	1	1	1	1	4.3	1.22	3.93	73.37	345	46	1.66	6.27	42	0	0	0	0	0	0	112.9	31.8	95.3	11.565	1	3.85	6.7	9.3	120	no	Nerver	0	0
1167	0	4	2	0	1.31	1.32	6.78	99.89	345	34	3.782	6	14	0	0	0	0	0	0	113.4	31.7	86.4	12.1999	1	9.9	6.2	10.5	480	yes	mild	0	1
1168	1	2	1	1	0.81	1.4	3.57	68.07	267.7	48	2.935	5.11	24	0	0	0	0	0	0	112	32	91	11.7408	1	7.47	7.1	7.1	120	yes	heavy	0	0
1169	0	3	2	1	1.16	1.22	4.28	76.02	297.4	41	1.073	7.05	33	0	0	0	0	0	0	119	31.9	91.3	12.4541	0	3.93	7.9	7.9	360	no	mild	0	1
1170	1	3	3	0	1.06	1.29	4.28	80.44	237.9	49	0.553	16.54	28	0	0	0	0	0	1	79.5	19.1	66.4	9.75625	1	3.49	11.9	6.1	300	yes	heavy	0	0
1171	1	4	2	0	0.55	0.96	4.28	74.26	232	41	0.971	13.66	24	0	0	0	0	0	1	117.7	33.9	108.2	11.3152	1	3.18	9.8	8.2	300	yes	mild	0	0
1172	0	3	1	0	1.1	1.5	16.07	243.98	458	39	1.05	8.72	12	0	0	0	0	0	0	106.2	33.3	84.1	11.5805	1	5.22	6	5.1	240	no	Nerver	0	0
1173	1	4	2	0	0.27	1.27	7.5	132.6	612.6	42	0.994	5.05	12	0	0	0	0	0	0	108	29.1	82.5	11.8904	1	4.24	6.9	6.9	300	yes	mild	0	0
1174	1	4	3	1	5	0.93	3.21	103.43	297.4	42	1.976	5.27	20	0	0	0	0	0	0	111.6	33.2	95.6	11.4139	1	4.19	6.6	11.3	720	no	mild	0	1
1175	1	5	3	1	2.64	1.45	3.93	89.28	380.7	42	1.468	7.05	21	0	0	0	0	0	0	94.4	24.7	79.2	10.6074	0	4.94	5.6	6.9	600	yes	mild	0	1
1176	0	4	1	0	0.64	1.03	5	83.1	327.1	36	1.197	9.27	11	0	0	0	0	0	0	118.2	38.8	104.5	11.5627	1	5.02	6.2	8.1	240	yes	Nerver	0	0
1177	1	3	2	0	2.41	1.81	16.07	659.46	279.6	40	0.824	8.44	13	0	0	0	0	0	1	88.3	24.3	65.4	10.9187	0	3.83	8.1	4	540	no	Nerver	0	1
1178	0	3	3	1	1.98	1.86	5	87.52	214.1	38	0.903	7.6	15	0	0	0	0	0	0	80.5	19.5	47.9	11.6313	1	4.99	5.8	8.2	480	no	mild	0	1
1179	1	5	1	1	0.78	1.29	12.5	124.64	446.1	41	1.344	9.77	15	0	0	0	0	0	0	94.5	24.8	59.5	12.2511	1	4.47	6.8	7.4	300	no	Nerver	0	0
1180	1	4	2	1	1.05	1.55	5	80.44	273.6	45	2.552	14.43	51	0	0	0	0	0	0	73.8	20.5	58.9	9.61609	1	6.57	11.5	5.9	300	no	moderate	0	0
1181	0	3	2	1	2.72	1.5	6.78	82.21	386.6	44	0.971	6.16	25	1	0	0	0	0	0	86	24.3	58.9	11.2057	1	3.85	5.8	4.5	240	no	Nerver	1	0
1182	1	4	3	1	4.9	0.96	6.43	107.85	285.5	41	0.723	17.65	31	0	0	0	0	0	1	110.2	30.6	104.6	10.775	1	2.84	10.2	6.2	540	no	mild	0	1
1183	1	4	2	0	2.31	1.94	4.28	92.82	345	47	0.406	8.72	20	0	0	0	0	0	0	65.3	18.3	47.7	9.45484	0	5.48	4.9	4.3	180	no	moderate	0	0
1184	1	5	3	0	5	1.5	3.93	69.84	291.5	44	2.393	16.54	23	0	0	0	0	0	1	98	27.3	84.5	10.661	1	6.98	10.6	5.1	360	no	mild	0	1
1185	1	2	2	0	2.91	1.32	3.93	84.86	422.3	46	2.123	5.66	32	0	0	0	0	0	0	102.4	29.6	82.7	11.2602	0	6.83	5.6	6.3	360	no	mild	0	1
1186	1	3	3	1	0.39	0.83	5.71	84.86	243.9	49	6.074	14.88	27	0	0	0	0	1	0	108	30	101.4	10.7252	1	6.18	12.8	8.1	360	yes	mild	1	1
1187	1	2	1	0	0.87	0.96	7.5	73.37	428.3	44	1.411	5.5	33	1	0	0	0	0	0	114	33.5	105	11.1253	0	3.62	5.8	6.6	480	no	Nerver	1	1
1188	1	4	2	0	2.19	1.11	6.78	106.96	315.2	42	0.711	3.72	16	0	0	0	0	0	1	109	31.9	103.5	10.7141	1	4.71	10.5	8	180	no	moderate	0	0
1189	1	5	3	1	1.72	1.47	5	77.79	196.3	41	0.677	5.88	20	0	0	0	0	0	0	109.6	30.9	85.9	11.8253	1	3.52	6.2	6.8	600	yes	heavy	0	1
1190	0	1	2	1	1.56	1.06	6.43	91.94	499.6	45	2.145	7.77	21	0	0	0	0	0	0	101.8	32.1	76.7	11.6239	1	5.74	6.4	5.6	180	no	Nerver	0	0
1191	1	2	2	1	0.89	2.02	6.07	90.17	309.3	46	2.258	7.77	27	0	0	0	0	0	0	93	25.9	77.8	10.5437	1	5.43	7.3	6.1	180	yes	heavy	0	0
1192	0	2	3	0	2.6	0.88	5	61.88	261.7	40	6.751	15.38	24	0	0	0	0	0	0	107.9	34	81.3	11.9667	1	5.82	7.9	11.9	180	yes	mild	0	0
1193	1	5	3	0	0.6	0.98	3.93	71.6	279.6	41	4.414	12.49	23	0	1	0	1	0	0	114.1	31.1	102.1	11.292	1	5.07	6.7	5.3	240	no	moderate	1	0
1194	0	4	2	0	0.31	1.27	7.85	86.63	291.5	37	0.835	16.99	15	0	0	0	1	0	1	81.5	20.4	50.2	11.5029	1	3.34	8.1	6.9	0	yes	mild	1	0
1195	1	3	3	1	1.15	1.71	3.93	58.34	208.2	40	0.723	9.1	12	0	0	0	0	0	1	97.2	28.3	92.2	10.1228	0	3.8	8.9	5.1	300	no	mild	0	0
1196	0	3	3	1	1.17	1.6	2.5	74.26	297.4	42	1.253	7.05	14	0	0	0	0	0	0	88.7	27.1	66.7	10.8608	0	4.81	5	6.8	360	no	mild	0	1
1197	0	4	3	0	2.3	2.3	6.07	81.33	481.8	42	0.384	7.05	12	0	1	1	1	1	0	84.8	22.9	60.2	10.9294	1	4.6	5.8	4.3	360	yes	mild	1	1
1198	0	3	3	1	1.65	0.96	3.57	83.98	404.5	43	2.213	5.11	44	0	1	1	1	0	0	125	41.2	107.8	12.0393	1	4.89	7.7	9.1	420	yes	mild	1	1
1199	1	3	3	1	5	0.93	7.5	106.08	368.8	45	1.739	7.16	19	0	1	0	1	0	0	108.3	30.2	85.7	11.6987	1	4.27	6.4	6.7	480	yes	mild	1	1
1200	1	4	3	0	1.38	1.53	4.28	70.72	315.2	45	0.519	7.88	14	0	0	0	0	0	0	94.9	24.3	67.6	11.5423	0	4.42	6.7	5.1	360	no	mild	0	1
1201	0	3	2	1	1.19	1.29	9.28	69.84	392.6	44	0.903	7.49	13	0	0	0	0	0	0	118.4	39.9	88	12.6215	1	3.75	7.2	8.3	120	no	mild	0	0
1202	0	2	1	1	2.62	1.68	5.71	79.56	303.3	45	1.705	5.66	21	0	0	0	0	0	0	82.8	25.6	57.8	10.891	1	7.5	6.4	7.5	240	no	Nerver	0	0
1203	0	4	2	1	2.78	1.4	3.93	86.63	345	40	1.705	9.83	23	0	0	0	0	0	0	132	50.1	127.4	11.6947	1	5.38	7.1	12.3	600	no	moderate	0	1
1204	0	3	2	0	1.34	1.37	2.86	77.79	309.3	45	2.235	5.66	17	0	0	0	0	0	0	109.7	30.8	85.9	11.8361	0	6.62	5.5	5.6	480	no	Nerver	0	1
1205	1	3	3	1	1.7	1.19	3.21	60.11	243.9	42	0.926	6.55	20	0	0	0	0	0	0	105.8	27.7	81.9	11.6908	1	4.27	6.1	6.7	360	no	mild	0	1
1206	1	3	3	0	1.21	1.11	5.36	77.79	458	47	0.937	7.33	44	0	0	0	0	0	0	107.1	31.9	90.7	11.2457	1	5.66	5.5	5.8	420	no	heavy	0	1
1207	1	3	2	1	4.15	1.19	7.14	111.38	404.5	45	5.939	7.88	34	0	0	0	0	0	0	108.2	28.4	86.5	11.6337	1	4.63	6.5	7.9	480	yes	mild	0	1
1208	1	3	3	0	3.31	1.19	8.57	159.12	374.7	42	1.14	8.27	115	0	1	1	1	0	1	99.6	23.6	67.2	12.15	1	3.96	7.2	9.9	360	yes	mild	1	1
1209	0	3	2	0	3.13	1.14	3.21	68.95	279.6	42	4.414	12.66	31	0	0	0	0	0	1	127.2	40.1	102.9	12.5395	1	4.55	8.4	6.3	360	yes	mild	0	1
1210	1	1	2	1	1.33	1.06	6.43	90.17	469.9	44	4.697	10.44	34	0	0	0	0	0	0	109.3	31.9	90.6	11.483	1	6.78	5.7	7.3	120	yes	moderate	0	0
1211	0	3	3	1	0.95	1.55	5	63.65	309.3	43	1.344	7.22	12	0	0	0	0	0	0	100.8	32.2	78.1	11.406	1	4.97	6.5	3.7	180	no	Nerver	0	0
1212	0	3	3	1	1.13	0.91	3.21	61	350.9	39	2.924	8.77	33	0	0	0	0	0	1	133.5	36.7	105.3	13.0097	0	4.11	8.6	10.4	480	yes	mild	0	1
1213	1	3	2	1	0.59	0.88	2.14	57.46	339	40	1.129	16.88	40	0	0	0	0	0	0	129.5	38.4	130	11.3579	0	5.12	12.6	8.1	180	yes	Nerver	0	0
1214	1	2	3	1	1.32	0.85	8.57	121.11	345	41	4.403	9.6	26	0	0	0	0	0	1	116	32.7	96.1	11.833	1	5.4	6.8	7.1	480	yes	mild	0	1
1215	1	3	2	0	2.03	0.83	4.64	62.76	517.5	47	1.784	7.99	26	0	0	0	0	0	0	127	43.3	122.4	11.4792	0	5.69	4.8	9.2	720	yes	heavy	0	1
1216	0	4	3	0	5	1.47	5	59.23	273.6	37	0.881	8.22	14	0	0	0	0	0	0	127.6	40.2	112.3	12.041	0	4.97	5.6	7.9	360	no	heavy	0	1
1217	1	5	2	1	1.57	0.93	4.28	72.49	362.8	42	2.574	4.94	35	0	0	0	0	0	0	93.5	29.8	75.6	10.7535	1	5.02	4.4	12.6	120	yes	mild	0	0
1218	0	1	2	0	1.33	1.22	4.64	76.02	297.4	45	1.987	7.72	113	0	0	1	0	0	0	112.2	35.4	97.4	11.3688	0	5.38	5.2	3.6	420	yes	mild	1	1
1219	1	3	3	1	5	0.96	9.64	114.92	487.7	41	2.845	5.16	18	0	0	0	0	0	0	144.7	44.1	145.1	12.0125	1	4.16	6.4	8.8	900	yes	mild	0	1
1220	1	3	3	0	0.4	0.93	5.71	81.33	511.5	42	2.823	8.94	25	0	0	0	0	0	0	137.5	40	146.1	11.3757	1	4.32	7.3	4.9	480	no	Nerver	0	1
1221	1	5	3	0	0.69	1.4	6.07	100.78	410.4	44	0.881	8.38	40	0	0	0	0	0	1	105.3	27.4	83.9	11.496	1	4.99	6.5	7.2	180	yes	Nerver	0	0
1222	0	1	1	1	0.68	1.84	9.28	79.56	428.3	38	1.524	5.38	19	0	0	0	0	0	1	101.3	27.1	69.3	12.1687	0	6.54	10.1	5.7	180	no	Nerver	0	0
1223	1	3	3	1	1.93	1.27	8.21	112.27	463.9	40	1.592	6	13	0	0	0	0	0	1	120.1	30.3	91	12.5899	1	3.96	7.4	13.7	600	yes	mild	0	1
1224	0	4	2	0	1.02	1.4	4.28	64.53	446.1	45	2.913	6.66	23	0	0	0	0	0	0	116.1	39.1	93.7	11.994	0	7.32	6.3	4.6	420	no	mild	0	1
1225	0	3	3	0	0.78	0.98	10.35	142.32	463.9	41	3.76	19.54	23	1	1	1	0	0	1	110.1	29.5	79.6	12.3404	1	4.6	11.7	8.6	720	yes	Nerver	1	1
1226	1	4	1	0	0.89	1.5	5	88.4	404.5	43	0.824	5.44	29	0	1	0	0	0	0	97.6	27.1	78.5	11.0158	1	3.67	6.2	4.6	300	no	mild	1	0
1227	0	2	3	0	2.6	1.29	2.5	59.23	362.8	39	1.694	7.44	21	0	0	0	0	0	0	112	34.2	86.2	12.0633	0	5.43	5.3	8.5	300	no	mild	0	0
1228	0	3	2	0	2.16	1.29	8.93	94.59	493.7	42	3.703	11.1	14	0	0	0	0	0	0	116.5	35.5	90	12.2802	1	6.08	7	6.5	480	yes	Nerver	0	1
1229	0	4	1	1	0.86	1.06	13.57	180.34	463.9	30	1.874	8.6	7	0	0	0	0	0	0	119.3	42.5	107.7	11.4956	1	4.4	7.4	4.7	60	yes	Nerver	0	0
1230	0	3	3	0	0.96	1.42	4.28	63.65	333.1	43	2.371	7.22	12	0	0	0	0	1	0	117.7	30.6	75.2	13.5727	1	4.5	6.3	5.6	300	no	Nerver	1	0
1231	0	1	1	1	0.48	0.98	3.93	74.26	362.8	42	3.522	7.88	15	0	0	0	0	0	0	77	21.3	51.9	10.6883	0	7.06	6.5	10.8	60	yes	mild	0	0
1232	0	5	3	1	1.68	1.03	6.07	91.94	434.2	38	1.366	9.55	25	0	0	0	0	0	0	103.7	30.1	70.9	12.3156	1	4.01	7.8	8.1	300	no	Nerver	0	0
1233	1	5	2	1	1.24	1.01	4.28	58.34	368.8	44	1.456	5.61	16	0	0	0	0	0	0	97	23.9	66.4	11.9039	1	3.18	7.5	8	120	yes	mild	0	0
1234	1	3	3	1	5	1.01	5.36	70.72	291.5	44	3.319	3.94	20	0	0	0	0	0	0	117.6	34.4	107.4	11.3476	1	3.52	6.9	8.1	300	no	mild	0	0
1235	0	4	3	0	5	1.84	3.93	59.23	380.7	38	0.677	8.72	12	0	0	0	0	0	0	144.4	59	150.4	11.7745	1	4.65	6.7	14.3	960	yes	mild	0	1
1236	0	5	3	1	1.06	1.32	4.64	46.85	243.9	44	3.308	13.54	21	0	0	0	0	0	1	80.9	21.2	51.5	11.2731	0	5.56	8.8	7.2	600	no	Nerver	0	1
1237	1	1	1	1	1.63	0.8	3.21	68.95	315.2	42	3.872	8.83	35	0	0	0	0	0	0	106.4	31.9	89.3	11.2594	0	4.91	7.1	8.1	180	no	mild	0	0
1238	1	3	2	0	0.66	1.14	4.28	79.56	327.1	46	1.75	6.88	20	0	0	0	0	0	0	108.8	28.9	86.3	11.7118	1	6.18	6.7	11	540	yes	heavy	0	1
1239	0	4	2	0	0.92	1.19	3.57	49.5	392.6	38	0.948	6.27	11	0	0	0	0	0	0	104.8	31.4	83.5	11.4688	0	5.17	6.4	6.4	240	yes	mild	0	0
1240	0	4	1	0	0.77	1.11	6.78	61	309.3	41	3.602	3.28	17	0	0	0	0	1	0	98.4	23.7	56.4	13.1025	1	8.22	7.1	8	480	no	mild	1	1
1241	0	4	1	0	4.25	1.06	5.36	110.5	434.2	41	2.664	4.83	17	0	0	0	0	0	0	102	30.5	75.1	11.7701	1	4.84	6.6	7.1	120	no	Nerver	0	0
1242	1	3	2	0	5	1.03	4.28	74.26	285.5	43	4.527	13.6	27	0	1	0	0	0	0	121.7	37	112.8	11.4587	0	6.13	9.4	8.1	480	yes	moderate	1	1
1243	1	2	2	1	2.1	1.22	9.64	122.88	362.8	39	1.231	13.1	32	0	0	0	0	0	1	122.2	35.8	116.2	11.3362	1	3.75	10.8	4.7	240	yes	mild	0	0
1244	0	4	2	0	2.31	1.24	5	106.08	339	42	2.281	5.05	19	0	0	0	0	0	0	105.3	34.5	92	10.9783	1	5.04	6.7	6.7	720	no	Nerver	0	1
1245	0	4	3	0	3.67	1.11	3.21	57.46	297.4	42	2.281	6.72	28	0	0	0	0	0	0	114.9	31.3	85.5	12.4262	0	6.23	6.9	7.2	420	no	mild	0	1
1246	1	3	1	1	4.2	1.16	4.28	60.11	297.4	44	1.953	5.16	14	0	0	0	0	0	1	108	32.4	94.2	11.1275	1	4.14	6.8	6.6	480	yes	Nerver	0	1
1247	1	3	2	0	0	1.14	5.36	53.04	541.3	39	6.04	8.33	45	0	0	0	0	0	1	141.7	47.7	153.7	11.4296	1	6.03	7.4	6.4	360	yes	moderate	0	1
1248	1	4	2	1	2.06	1.5	5	127.3	291.5	43	0.768	8.94	21	0	0	0	0	0	0	103.7	25.7	80.1	11.5868	0	4.19	7.6	4.4	240	yes	mild	0	0
1249	0	3	2	0	0.82	2.15	4.28	59.23	249.8	44	0.779	5.94	16	0	0	0	0	1	0	76.8	22.7	54	10.4512	1	5.79	5.8	6.6	120	yes	Nerver	1	0
1250	1	4	1	0	0.77	1.03	4.64	110.5	315.2	42	0.7	14.16	19	0	0	0	0	0	0	95.6	24.3	76	10.9661	1	2.82	10.5	4.4	300	yes	Nerver	0	0
1251	1	4	2	0	0.55	1.45	3.93	83.98	226	44	0.553	12.27	14	0	0	0	0	0	0	81	23.1	69.7	9.70216	0	3.78	8.7	5.9	300	yes	mild	0	0
1252	0	4	2	0	0.78	1.16	3.57	44.2	190.3	43	1.569	5.33	12	0	0	0	0	0	0	100.9	34.2	92.8	10.4741	1	4.68	5.4	6.3	60	yes	Nerver	0	0
1253	0	5	3	0	5	1.53	3.93	54.81	362.8	47	3.681	7.44	19	0	0	0	0	0	0	106.7	35.6	82.8	11.726	0	5.59	6	7.4	720	no	mild	0	1
1254	1	1	3	1	1.15	1.24	4.64	73.37	339	43	1.445	7.22	36	0	0	0	0	0	0	98.5	30.5	70.6	11.7229	0	4.78	5.7	7.3	60	no	Nerver	0	0
1255	0	3	2	0	0.93	1.55	2.14	93.7	297.4	38	1.231	8.72	16	0	0	0	0	1	0	109.4	32.5	92.6	11.3687	1	3.57	5.7	6.2	360	yes	mild	1	1
1256	0	3	2	1	4.49	1.27	10.35	146.74	434.2	37	0.869	8.6	14	0	0	0	0	0	1	138.5	43.6	133.4	11.9915	1	3.52	9.9	6.6	600	no	Nerver	0	1
1257	0	3	3	1	0.73	1.27	4.28	49.5	279.6	37	2.382	7.33	21	0	1	0	1	0	1	114.5	40.1	107	11.0691	0	5.2	10.1	9.3	30	yes	mild	1	0
1258	1	2	2	1	3.21	1.32	5.36	79.56	273.6	40	0.768	8.6	16	0	0	0	0	0	0	94.7	25.8	75.4	10.906	0	4.91	6.5	7.5	300	yes	mild	0	0
1259	1	3	1	0	1.39	1.32	5.71	131.72	410.4	46	3.331	5.94	38	1	1	0	0	0	0	112.1	32.7	89.9	11.8229	1	10.29	6	5.7	360	yes	mild	1	1
1260	1	1	3	1	3.24	1.01	4.28	46.85	226	39	5.374	14.99	25	0	0	0	0	0	0	101.2	28.3	80.9	11.2514	0	6.28	10.9	7.6	180	yes	heavy	0	0
1261	1	2	3	1	4.84	0.78	8.93	147.63	428.3	39	3.127	15.76	14	1	1	0	0	0	1	114.5	33.8	86.8	12.2898	1	3.31	8.5	9.5	720	no	mild	1	1
1262	0	4	3	1	3.02	1.22	7.5	248.4	368.8	40	1.603	14.21	12	1	0	0	0	0	1	92.5	24.2	67.9	11.2255	1	5.02	7.3	4.2	480	no	mild	1	1
1263	1	3	2	1	4.76	1.22	3.93	68.07	404.5	47	2.811	11.93	53	0	0	0	0	0	0	134.1	41	140.1	11.3295	0	6.18	9.5	7.8	480	yes	mild	0	1
1264	0	5	3	1	2.64	1.58	3.57	43.32	249.8	46	1.513	4.72	19	0	0	0	0	0	0	88.9	20.9	59.2	11.5542	0	6.23	6.2	4.6	600	no	Nerver	0	1
1265	0	3	2	1	2.45	0.93	6.78	90.17	577	42	2.416	10.66	14	0	1	1	1	0	0	132.2	39.4	108.7	12.6799	1	3.62	8.6	14.6	480	yes	mild	1	1
1266	1	5	3	1	2.01	1.27	2.86	89.28	261.7	45	1.885	10.71	61	0	0	0	0	0	0	91.5	23.5	66.6	11.212	1	3.41	7.1	5.8	240	yes	mild	0	0
1267	0	2	2	0	0.89	1.03	2.5	51.27	172.5	39	3.184	8.83	30	0	0	0	0	0	0	109.3	38.3	92.6	11.3583	0	6.8	7.2	6.5	60	no	mild	0	0
1268	0	2	3	0	1.32	1.63	3.93	61.88	297.4	42	1.773	6.72	20	0	0	0	0	0	0	129.3	40.2	114.9	12.0625	0	5.48	6.6	8.7	480	yes	mild	0	1
1269	1	4	3	1	3.06	1.09	3.93	73.37	440.2	41	1.152	6.77	36	0	0	0	0	0	0	137	45.8	138.4	11.6453	0	4.14	6.3	3.8	240	no	mild	0	0
1270	1	5	3	1	1.09	2.51	4.28	64.53	237.9	50	2.111	7.55	55	0	0	0	0	0	0	78.8	19.9	64.8	9.78901	0	9.93	5.7	4.9	240	yes	mild	0	0
1271	1	4	2	1	1.39	1.34	2.86	90.17	237.9	47	0.835	7.55	16	0	0	0	0	0	0	95.8	26	79	10.7783	0	3.93	7	3.9	360	no	mild	0	1
1272	1	2	2	1	1.7	1.06	7.14	100.78	404.5	45	1.581	7.27	26	0	0	0	0	0	0	122.5	35.5	98.1	12.3681	1	3.59	6.7	6.7	120	yes	mild	0	0
1273	1	4	2	1	3.7	1.01	3.93	97.24	386.6	41	4.121	7.77	29	0	0	0	0	0	0	132.2	43.1	125.4	11.8055	1	4.01	7.7	6.4	360	yes	mild	0	1
1274	0	4	3	0	1.1	1.45	3.93	70.72	321.2	42	2.247	7.99	44	0	0	0	0	0	0	99.2	32.2	79.3	11.1397	0	4.5	7.3	4.9	300	yes	Nerver	0	0
1275	1	1	1	1	1.33	1.03	5.71	111.38	386.6	42	2.935	7.05	15	0	1	0	0	0	0	105.5	28.3	84.9	11.4498	0	5.77	5.8	4.6	240	yes	heavy	1	0
1276	0	4	3	1	1.69	1.03	3.93	84.86	380.7	43	1.592	7.77	19	0	1	0	1	0	0	106.6	34.6	76.7	12.1719	1	3.31	6.1	5.7	30	no	Nerver	1	0
1277	1	4	3	1	1.61	0.93	3.21	73.37	214.1	41	1.942	18.04	13	0	0	0	0	0	1	74.2	20.6	62.3	9.40069	0	4.76	15.9	9.5	240	yes	moderate	0	0
1278	1	4	2	0	1.08	1.03	4.64	73.37	345	42	1.253	13.04	20	0	0	0	0	0	0	114.1	31.4	97.2	11.5732	1	4.5	9.1	9	540	yes	moderate	0	1
1279	1	1	1	1	1.29	0.78	5	69.84	362.8	42	8.479	6.33	38	0	0	0	0	0	0	97.8	28.8	83.1	10.7285	0	4.91	6.1	8.5	240	yes	mild	0	0
1280	0	4	3	1	1.32	1.47	3.57	63.65	232	44	1.513	6.49	20	0	0	0	0	0	0	111.6	32.4	81.4	12.3695	1	5.69	6	10.1	540	yes	mild	0	1
1281	1	5	2	1	1.78	1.27	3.21	47.74	345	45	3.331	9.99	20	0	0	0	0	0	0	95.5	25.1	78.5	10.7788	0	5.17	7.1	7.1	120	yes	moderate	0	0
1282	1	4	2	0	1.74	0.98	3.21	111.38	339	40	0.858	6.38	26	0	0	0	0	0	0	116.8	38	113.1	10.9828	0	3.93	6.8	4.6	120	no	mild	0	0
1283	1	4	3	1	1.49	0.72	3.21	73.37	333.1	40	2.902	8.27	27	1	0	0	0	0	1	91	24.5	85.2	9.85874	1	5.38	7.7	11.7	180	no	mild	1	0
1284	1	1	1	1	1.26	0.7	6.07	61.88	196.3	40	2.597	6.55	28	0	0	0	0	0	0	99	26.7	73.6	11.5397	1	5.07	8.4	6.6	120	no	mild	0	0
1285	1	3	3	1	3.4	1.09	10.35	154.7	410.4	42	2.461	9.16	19	0	1	0	0	0	0	113	29.3	94.2	11.6427	1	5.95	5.5	7.1	180	yes	mild	1	0
1286	1	4	2	0	4.59	1.24	3.93	77.79	362.8	37	1.524	11.93	17	0	0	0	0	0	1	122	36.4	123.2	10.9914	0	5.77	15.2	5.7	240	no	mild	0	0
1287	1	3	3	0	0.76	0.67	1.43	56.58	267.7	35	3.432	17.99	109	0	0	0	0	0	1	132.2	32.7	106	12.8404	0	5.38	11	5.9	960	yes	mild	0	1
1288	0	2	2	1	1.73	1.22	7.5	80.44	434.2	41	2.077	9.16	16	0	0	0	0	0	0	107.7	29.4	79.1	12.1095	0	4.58	9.5	8.4	360	yes	mild	0	1
1289	0	3	3	0	1.34	1.03	7.14	76.02	523.4	42	1.829	4.83	64	0	0	0	0	0	1	127	47.7	108.7	12.1812	1	5.2	8.1	10.8	600	no	mild	0	1
1290	0	3	2	0	0.66	1.24	2.86	47.74	243.9	49	4.595	7.33	15	0	0	0	0	0	0	93	22.8	57.1	12.3074	1	8.33	6.1	7.3	600	yes	Nerver	0	1
1291	0	5	2	0	1.78	1.53	12.85	139.67	220.1	43	1.039	7.6	11	0	0	0	0	1	0	93	24	57.9	12.222	1	3.72	5.7	3.7	240	no	Nerver	1	0
1292	0	2	1	1	0.81	1.11	2.5	62.76	220.1	39	2.36	11.93	26	0	0	1	1	0	1	117.2	38.1	80.3	13.0789	1	5.07	10.1	5.4	480	no	mild	1	1
1293	0	4	2	1	3.3	1.5	3.57	55.69	220.1	39	0.576	6	22	0	0	0	0	0	0	106	32.8	79.5	11.8884	1	4.29	6.5	7.1	240	no	Nerver	0	0
1294	1	3	2	0	1.29	0.54	12.14	118.46	452	42	8.637	7.6	18	1	0	0	1	0	0	107.2	27.9	90	11.2999	1	3.88	6.3	5.4	480	yes	mild	1	1
1295	0	4	3	1	2.04	0.8	20.35	556.04	380.7	39	3.692	6.55	74	1	0	0	0	0	1	87	23.2	70.5	10.3615	1	3.49	6.3	7.1	480	yes	mild	1	1
1296	1	4	2	0	1.19	1.63	3.57	129.06	255.8	38	0.666	12.88	15	0	1	0	1	0	0	109.4	32.4	96.3	11.1482	1	4.42	7.8	6.2	300	no	mild	1	0
1297	1	4	1	1	1.05	1.34	11.07	840.68	303.3	40	0.508	5.22	29	0	0	0	0	0	0	145.5	41	137.3	12.4173	1	1.94	5.2	5.6	360	yes	mild	0	1
1298	0	4	3	0	1.92	1.55	3.93	76.91	428.3	41	0.937	6.33	30	0	0	0	0	0	0	115	35.9	100.5	11.4714	1	4.24	6.6	4	300	no	Nerver	0	0
1299	1	4	3	0	5	1.42	3.57	129.95	345	44	0.655	8.38	26	0	0	0	0	0	0	102.5	29.3	93.9	10.5777	0	3.75	4.9	4.3	180	yes	moderate	0	0
1300	1	3	3	1	4.77	1.11	8.21	98.12	315.2	44	7.305	13.16	24	0	0	0	0	0	1	111.9	30.5	92.8	11.616	1	4.11	8.2	8	840	no	mild	0	1
1301	1	4	3	0	5	1.37	6.07	129.95	481.8	44	0.847	5.27	16	0	0	0	0	0	0	146.7	45	146.3	12.1285	1	3.93	6.5	7.1	660	no	heavy	0	1
1302	1	4	3	1	2.33	0.98	12.14	143.21	493.7	44	1.535	8.27	39	1	1	0	0	0	0	100.8	26.6	74.9	11.6471	1	3.67	7.6	3.4	240	no	mild	1	0
1303	1	4	2	0	2.75	1.5	2.86	95.47	368.8	42	0.847	7.11	22	1	0	0	1	0	0	104.5	31.7	95.6	10.6878	0	5.12	7.7	5.9	360	yes	mild	1	1
1304	0	4	3	0	3.93	1.29	3.21	73.37	309.3	41	1.14	5.27	11	0	0	0	0	0	0	97.3	29.4	79.1	10.9402	0	5.48	5.9	7.6	45	no	Nerver	0	0
1305	0	5	2	0	0.45	1.29	5	71.6	339	42	2.36	11.82	24	0	0	0	0	0	0	103.6	30	68.4	12.5266	1	5.12	7.3	7.1	480	yes	mild	0	1
1306	0	3	2	1	4.01	0.88	4.28	68.95	588.9	44	2.811	6.55	67	0	0	0	0	0	0	109.5	33.7	81.1	12.1592	1	5.95	6.8	7.2	360	no	mild	0	1
1307	0	2	3	0	0.56	1.76	4.64	49.5	309.3	39	0.361	3.77	12	0	0	0	0	0	0	79.8	25.7	62.5	10.094	0	4.5	5.2	11.8	240	no	mild	0	0
1308	1	3	2	1	0.95	1.71	7.5	73.37	285.5	41	0.723	8.16	17	0	0	0	0	0	0	88.1	19.4	51.8	12.2408	0	4.94	7.5	6.4	120	no	Nerver	0	0
1309	1	3	2	1	5	1.14	5.36	76.02	321.2	42	1.016	10.44	17	0	1	0	0	0	0	87.4	27.6	80.6	9.73518	1	2.82	7.3	6.1	360	no	Nerver	1	1
1310	1	1	1	1	1.52	1.29	4.28	76.91	297.4	44	2.585	4.44	38	0	0	0	0	0	0	106.5	29.7	84	11.6201	1	5.28	7	7.2	600	yes	mild	0	1
1311	1	5	3	1	3.22	1.03	3.21	69.84	463.9	45	1.389	6.16	41	0	0	0	0	0	0	104.8	29.7	95.5	10.7241	1	3.96	5.8	7.6	600	no	Nerver	0	1
1312	1	1	1	1	0.41	1.14	8.21	84.86	279.6	36	2.235	9.55	23	0	0	0	0	0	0	79.6	24.7	59.7	10.3021	0	5.79	7.9	8	120	no	mild	0	0
1313	0	3	2	0	3.25	1.03	5.71	99.01	327.1	37	3.285	8.16	12	0	0	0	0	0	0	88.7	21.6	55.3	11.9278	0	7.81	6.5	5.7	600	yes	mild	0	1
1314	1	4	2	1	4.76	0.91	2.86	72.49	380.7	39	1.163	7.16	33	0	0	0	0	0	0	147.5	56.6	161.2	11.6174	1	5.2	6.1	5.7	180	yes	mild	0	0
1315	1	4	2	1	0.69	1.03	1.79	98.12	356.9	39	2.427	6.38	30	0	0	0	0	0	0	101.6	29.6	77.3	11.5559	0	5.53	6.3	4.8	480	no	Nerver	0	1
1316	0	4	2	1	1.39	1.76	4.64	60.11	368.8	43	0.339	6.49	17	0	0	0	0	0	0	96.7	31.1	77.2	11.0057	1	4.47	6.5	4.1	120	no	mild	0	0
1317	0	4	3	1	5	1.81	6.07	68.95	279.6	44	0.677	13.04	19	0	0	0	0	0	0	91.8	26.3	74	10.6715	1	4.94	6.4	4.8	300	no	Nerver	0	0
1318	1	5	3	1	5	1.24	4.28	78.68	410.4	45	1.919	7.55	25	0	0	0	0	0	0	96.8	27.6	82	10.6898	1	5.22	6.3	5.7	840	no	mild	0	1
1319	1	5	3	0	2.2	1.14	5	78.68	380.7	45	1.332	6.61	69	0	0	0	1	0	0	93	25.2	69.9	11.1236	0	3.62	6.2	7	120	yes	Nerver	1	0
1320	0	4	3	1	2.52	1.53	2.86	68.07	255.8	41	4.347	26.76	20	0	0	0	0	0	1	101.4	32.9	77.5	11.5183	1	5.97	11.6	7.8	240	no	mild	0	0
1321	1	3	2	1	2.72	1.14	3.21	77.79	321.2	45	1.118	8.6	20	0	1	0	0	0	0	114.6	31.3	100.5	11.4315	0	3.54	6.4	6.6	540	yes	mild	1	1
1322	1	4	2	1	0.3	1.11	4.28	88.4	404.5	39	1.061	5.5	17	1	0	0	0	1	0	137.2	42.5	115.4	12.7718	1	3.7	6.6	7.6	360	yes	Nerver	1	1
1323	0	4	3	1	2.32	1.24	2.5	68.07	350.9	37	1.106	7.88	19	0	0	0	0	0	0	114.6	43.6	104.8	11.1945	1	6.08	5.2	8.1	780	no	Nerver	0	1
1324	1	5	3	1	5	0.75	2.5	73.37	327.1	43	6.74	14.99	42	0	0	0	0	0	0	101.7	29.2	89.3	10.7621	1	6.98	10.3	4.9	720	yes	mild	0	1
1325	1	2	2	1	0.43	1.03	3.57	85.75	333.1	45	3.297	4.55	15	0	0	0	0	0	0	87.9	24.7	71.6	10.388	1	5.59	4.9	13.3	300	yes	Nerver	0	0
1326	0	5	3	1	5	1.06	9.28	91.05	416.4	38	4.911	11.71	21	0	0	0	0	0	1	91.5	25.7	72.1	10.7759	1	7.29	9.6	9.9	120	no	Nerver	0	0
1327	1	4	3	1	4.9	1.42	3.21	70.72	350.9	42	1.05	6.55	25	0	0	0	0	0	0	125.1	39.4	132.8	10.8557	1	4.91	6.9	4.5	120	no	mild	0	0
1328	1	5	3	1	4.08	1.03	4.64	64.53	309.3	45	2.473	7.22	29	0	0	0	0	0	0	97.3	24.8	74.6	11.2653	0	4.47	6	5.6	360	yes	mild	0	1
1329	0	4	3	1	1.57	1.24	5	71.6	327.1	42	1.377	6.94	22	0	0	0	0	0	1	111.6	29.3	76.5	12.7595	1	5.53	7.4	4.6	120	no	mild	0	0
1330	0	4	2	0	1.83	1.06	6.78	129.06	553.2	38	1.355	13.1	9	1	1	0	1	0	1	120.2	39.5	102.6	11.8667	1	3.88	9.2	10.1	240	yes	Nerver	1	0
1331	1	5	2	1	1.14	1.6	4.28	67.18	386.6	48	1.276	6.55	31	0	0	0	0	0	0	98.1	28.2	82.3	10.8136	0	4.53	6.8	4.4	240	yes	moderate	0	0
1332	1	4	3	1	5	1.19	6.78	91.05	392.6	42	2.416	7.16	32	0	0	0	0	0	0	103.8	30	94.6	10.6721	0	4.24	7.4	6.4	600	yes	mild	0	1
1333	0	5	3	0	0.6	1.22	3.57	64.53	350.9	41	2.382	11.21	21	0	0	0	0	0	0	145.9	48.1	134.9	12.5617	1	5.22	7.2	9.6	180	no	Nerver	0	0
1334	0	3	3	0	1.97	1.42	5.71	74.26	297.4	43	1.671	9.99	15	0	0	0	0	0	0	86.1	25.3	66.5	10.5583	1	4.53	7.8	7.2	360	yes	mild	0	1
1335	1	3	2	1	1.16	0.96	5.36	124.64	499.6	42	4.076	5.83	16	0	0	0	0	0	0	113.7	30.8	93.7	11.746	0	6.65	6.3	5.5	480	no	moderate	0	1
1336	0	5	1	1	0.92	1.16	2.5	46.85	261.7	41	1.174	8.49	39	0	0	0	0	0	0	100.7	31.3	76	11.5511	1	5.33	5.8	4.8	120	no	mild	0	0
1337	1	2	3	0	0.43	0.78	3.93	70.72	172.5	39	6.751	10.88	180	0	0	0	0	0	0	86.7	21.3	55.1	11.68	0	5.74	9.7	7.8	120	yes	moderate	0	0
1338	0	2	2	0	0.75	1.19	5	68.95	273.6	40	2.405	5.83	15	0	1	0	0	0	1	106.2	34.4	86.2	11.4385	1	4.37	7.8	6.3	120	no	Nerver	1	0
1339	1	2	3	1	5	0.96	4.64	85.75	517.5	40	1.4	5.83	22	0	0	0	0	0	0	123.5	37.5	112	11.6697	0	4.03	5.7	5.9	60	yes	heavy	0	0
1340	1	5	2	1	2.64	1.37	5.36	82.21	410.4	52	1.231	7.6	29	0	0	0	0	0	0	87.7	22.4	69.6	10.5122	0	4.01	8	5.7	540	yes	mild	0	1
1341	0	3	2	1	1.02	1.32	5.71	78.68	309.3	39	3.206	9.83	16	0	0	0	1	0	0	112.3	30.1	75.7	12.9072	1	5.02	7	6.4	600	yes	mild	1	1
1342	0	5	2	0	1.68	2.15	1.79	48.62	339	39	0.971	6.33	19	0	0	0	0	1	0	81	22.1	48.9	11.5833	1	4.4	6.5	7.7	600	no	mild	1	1
1343	1	5	3	0	0.83	1.16	5	64.53	452	42	1.468	6.99	26	0	0	0	0	0	0	115.9	32.8	85.6	12.527	0	4.24	6.5	6.1	720	yes	mild	0	1
1344	0	5	3	0	2.41	1.45	10.71	57.46	309.3	42	2.348	10.21	16	0	0	0	0	0	0	83.8	21.5	50	11.8511	1	4.76	6.5	5.6	120	no	Nerver	0	0
1345	1	4	3	1	4.34	0.72	5	65.42	291.5	40	1.411	7.49	24	0	0	0	0	0	0	90.4	24.8	68	10.9626	1	4.78	6.8	10.1	30	yes	moderate	0	0
1346	1	3	1	0	1.16	0.93	5	63.65	285.5	40	1.773	4.72	27	0	0	0	0	0	0	129.6	39	113.9	12.1435	0	3.75	5.7	9.8	300	yes	heavy	0	0
1347	0	1	1	0	2.82	1.34	11.78	158.24	547.2	37	3.872	6.05	17	1	0	0	0	0	0	89.8	25.5	65.5	11.0957	0	4.63	6.9	9.4	360	yes	Nerver	1	1
1348	0	3	1	1	0.38	1.58	4.28	43.32	273.6	40	0.835	10.49	25	0	0	1	0	1	0	104.5	36.9	88.6	11.102	1	5.09	8.8	4.2	600	no	mild	1	1
1349	0	5	3	1	5	1.37	3.93	53.92	350.9	45	0.745	7.88	22	0	0	0	0	0	0	77	22.3	52.1	10.6677	0	4.24	4.5	7.1	840	no	Nerver	0	1
1350	1	4	2	1	1.73	1.19	5	117.57	410.4	41	2.416	7.38	38	0	0	0	0	0	0	100.3	28.1	79.3	11.2633	1	6.1	6.1	7.6	780	yes	mild	0	1
1351	1	4	2	1	5	1.11	2.5	78.68	350.9	44	0.914	4.72	77	0	0	0	0	0	0	108.4	30	95.5	11.0925	1	3.49	6	8.4	180	no	mild	0	0
1352	0	2	2	0	2.11	1.09	4.28	68.95	350.9	44	3.398	5.77	28	0	0	0	0	0	0	104.1	32	75	12.0204	1	5.66	6.8	9.6	600	no	mild	0	1
1353	0	2	3	1	2.72	0.98	2.5	38.9	291.5	41	1.174	6.33	14	0	0	0	0	0	0	82.1	23.4	54.7	11.1007	0	5.35	8.4	9.1	60	no	Nerver	0	0
1354	0	1	2	1	1.02	0.78	3.93	48.62	333.1	41	2.111	7.77	47	0	0	0	0	0	0	124.6	42.8	106.8	12.0568	0	4.99	6.2	8.6	480	no	Nerver	0	1
1355	1	5	3	1	5	1.53	2.86	65.42	309.3	44	1.931	7.66	39	0	0	0	0	0	0	87	22.4	66.5	10.6686	0	3.59	7.7	5.3	240	yes	moderate	0	0
1356	1	1	2	0	0.68	0.91	2.86	76.02	249.8	43	11.911	17.71	19	0	0	0	0	0	0	92.9	27.6	71.5	10.9866	0	7.58	10.6	5.8	60	no	Nerver	0	0
1357	0	4	2	0	0.54	1.29	8.57	116.69	458	45	2.111	8.66	18	0	0	0	0	0	0	99.1	28.1	73.2	11.5829	1	5.43	5.7	8.6	720	no	mild	0	1
1358	0	4	3	0	1.36	1.19	5.36	86.63	452	39	2.36	6.88	12	0	0	0	0	0	0	133.5	49.2	116.4	12.3738	1	4.29	6.5	10	360	yes	Nerver	0	1
1359	0	5	1	0	0.65	1.5	6.07	50.39	273.6	42	1.039	6.77	44	0	0	0	0	0	0	94.2	27.3	66.5	11.5515	1	3.49	6.6	4.1	300	no	Nerver	0	0
1360	0	4	2	0	1.74	2.09	4.28	72.49	505.6	40	2.811	5.88	14	0	0	0	0	0	0	80.7	21.9	53.5	11.0331	1	5.9	6.1	6.9	120	yes	mild	0	0
1361	0	4	3	1	4.2	1.16	6.43	90.17	339	40	1.423	8.05	26	0	0	1	0	0	0	134.4	43.8	128.2	11.8701	1	4.47	7.4	7.8	300	yes	mild	1	0
1362	1	4	2	1	5	1.14	8.93	112.27	499.6	41	0.982	7.6	21	0	0	0	0	0	0	126.1	38.8	119.9	11.5161	1	3.83	6.2	9.1	720	yes	moderate	0	1
1363	1	5	3	0	0.73	1.14	3.21	51.27	297.4	42	2.348	13.04	145	0	0	0	0	0	0	126	38.4	113.6	11.8217	0	3.83	9.1	8.1	180	no	heavy	0	0
1364	1	3	3	0	0.04	1.19	4.28	94.59	345	45	1.84	6.27	13	0	0	0	0	0	0	96.9	26.8	74.1	11.2568	0	4.22	5.5	6.8	300	yes	mild	0	0
1365	0	4	2	0	0.81	1.32	1.07	49.5	166.5	40	0.824	8.38	13	0	0	0	0	0	0	98.3	30.8	75.1	11.3431	0	4.86	10.7	4.4	300	no	Nerver	0	0
1366	1	3	3	1	1.61	1.19	5.36	101.66	416.4	43	1.513	8.6	27	0	0	0	0	0	0	98.5	24.1	75	11.3738	0	5.43	5.9	6	120	no	Nerver	0	0
1367	1	3	3	0	4.41	1.03	2.14	64.53	350.9	46	2.292	9.77	37	0	0	0	0	0	0	130.2	40.1	122.9	11.7445	1	4.14	7.1	7.9	360	yes	heavy	0	1
1368	0	3	2	0	0.79	1.34	3.21	48.62	273.6	44	2.066	8.16	43	0	0	0	1	0	0	116	33.3	86.2	12.4941	1	3.39	6.7	6.4	240	yes	Nerver	1	0
1369	0	1	1	0	0.99	1.55	17.85	297.02	481.8	35	1.806	2.33	15	0	0	0	0	0	1	111.5	35.2	76.8	12.7231	1	4.22	6.9	6.6	420	no	Nerver	0	1
1370	1	5	2	1	1.64	1.19	6.07	82.21	356.9	41	0.96	8.99	20	0	0	0	0	0	0	99.1	27.6	77.5	11.257	1	5.33	7.9	5.5	480	yes	moderate	0	1
1371	1	3	2	1	4.95	1.06	5.36	87.52	327.1	46	1.942	13.38	21	0	0	0	0	0	1	108.2	28	87	11.6003	1	3	8.3	6	480	no	Nerver	0	1
1372	0	3	2	1	1.57	1.09	5.36	67.18	446.1	42	3.568	10.1	30	0	0	0	0	1	0	113	33.8	88.5	12.0118	1	5.4	5.8	9.5	240	yes	mild	1	0
1373	1	5	2	1	1.18	1.14	9.28	99.89	374.7	45	1.242	6.27	58	0	0	0	0	1	1	102.7	28.2	75.6	11.8116	1	2.77	6.9	6.6	480	yes	mild	1	1
1374	1	4	3	0	5	1.53	3.93	71.6	469.9	41	2.179	5.38	17	0	0	0	0	0	0	138.7	38.8	121	12.6091	0	6.15	7.3	7.4	480	yes	moderate	0	1
1375	1	4	3	0	1.3	1.78	2.5	66.3	303.3	45	0.723	14.77	27	0	0	0	0	0	1	93.9	25	71.5	11.1048	0	5.95	9.7	7.4	600	yes	moderate	0	1
1376	1	1	2	1	0.03	1.06	4.28	71.6	321.2	51	3.308	6.83	31	0	0	0	0	0	0	100	26.2	77.2	11.3813	0	5.59	7.4	6.6	480	yes	heavy	0	1
1377	0	1	1	0	2.31	1.03	7.14	62.76	345	41	2.01	5.27	20	1	0	0	0	0	0	122.5	43.7	99.3	12.2931	1	5.97	5.9	7.4	240	no	Nerver	1	0
1378	0	5	2	1	0.65	1.4	3.57	45.08	309.3	45	1.174	7.55	44	0	1	0	0	0	0	84.2	24.3	56.5	11.2018	1	3.67	7.1	5.3	480	no	Nerver	1	1
1379	0	4	2	0	1.31	1.22	17.49	198.02	368.8	41	0.881	14.1	19	0	0	0	0	0	1	103.1	30.4	77.6	11.7038	1	3.03	8.3	7.3	240	no	Nerver	0	0
1380	1	4	3	1	3.47	1.24	3.21	86.63	535.3	45	2.597	15.43	28	0	0	0	0	0	0	147.8	49.7	181.4	10.9738	1	5.97	10	12.9	540	no	mild	0	1
1381	0	5	3	0	1.15	1.01	4.28	75.14	410.4	43	1.931	6.83	14	0	0	0	0	0	0	88.6	27.5	66.2	10.8894	1	5.53	7.5	9.4	240	no	Nerver	0	0
1382	1	4	3	0	0.85	1.03	4.64	125.53	452	43	1.456	16.88	38	0	0	0	0	1	0	111.1	31.2	94.5	11.4287	1	3.7	6.5	8	420	yes	Nerver	1	1
1383	1	2	3	1	2.65	1.27	3.57	78.68	398.5	43	2.134	6.66	25	0	0	0	0	0	0	105.6	30.7	83	11.5911	1	5.97	6.8	6.3	180	yes	mild	0	0
1384	1	2	3	1	0.66	0.62	15.35	161.77	463.9	48	3.59	17.87	32	0	1	1	1	1	1	108.3	31.7	85.5	11.7124	1	4.84	8.4	11	30	no	mild	1	0
1385	1	4	3	1	0	1.4	2.5	76.91	529.4	42	1.739	5.33	49	0	0	0	0	0	0	137.5	46	133.2	11.9138	1	3.34	6.7	5.9	60	yes	heavy	0	0
1386	1	4	3	1	0.54	1.06	5.71	99.89	327.1	46	1.885	9.71	39	0	0	0	0	0	1	105.6	26.7	77.2	12.0186	0	4.19	6.6	7.3	600	yes	mild	0	1
1387	1	5	3	0	1.89	0.98	4.28	64.53	237.9	44	5.769	21.98	16	0	0	0	0	0	0	85.6	22.6	67.8	10.3958	1	5.25	9.7	7	480	yes	mild	0	1
1388	1	3	3	1	1.16	0.7	2.5	51.27	214.1	43	2.134	5.77	36	0	0	0	0	0	0	101.6	21.9	79.1	11.4237	1	4.09	5.9	11.8	240	yes	mild	0	0
1389	0	4	3	0	1.18	1.14	3.57	91.94	315.2	40	3.669	13.43	19	0	0	0	0	0	0	114.5	35.2	79.6	12.8336	1	9.28	10.2	6.9	240	no	Nerver	0	0
1390	0	3	2	1	1.59	0.96	5.36	75.14	243.9	42	2.597	12.55	22	1	0	0	0	0	0	110.1	35.1	96.2	11.2253	1	4.45	9.3	8.1	720	yes	mild	1	1
1391	0	2	3	0	3.44	1.53	2.5	63.65	333.1	40	1.502	7.05	13	0	0	0	0	0	0	111.1	33.2	97.4	11.2573	0	4.65	5.4	12.9	240	yes	mild	0	0
1392	1	4	2	1	0.74	0.88	5.71	112.27	559.1	42	3.218	7.11	16	0	0	0	0	0	0	105.5	30.5	93.3	10.9222	1	6.7	6.6	7.6	480	no	Nerver	0	1
1393	1	2	3	0	1.72	1.53	3.21	67.18	285.5	48	0.779	6.99	15	0	0	0	0	0	0	87.2	23.6	61.2	11.1466	1	4.84	6.8	11.5	420	yes	mild	0	1
1394	1	3	3	1	5	1.24	6.07	82.21	255.8	41	1.49	7.22	18	0	0	0	0	0	0	114.1	32.4	106.6	11.0511	1	5.4	6.7	6.6	840	no	mild	0	1
1395	0	1	3	1	2.94	1.81	5.36	60.11	214.1	43	0.903	7.33	19	0	0	0	0	0	0	71.8	19.6	40.8	11.2407	0	4.81	5.5	7.4	300	yes	mild	0	0
1396	0	4	2	0	0.81	1.97	11.78	72.49	553.2	41	0.869	4.16	83	1	0	0	0	0	1	94.2	28.1	64.5	11.7293	1	3.49	5.8	6.1	720	no	Nerver	1	1
1397	0	3	2	0	5	1.06	17.49	98.12	481.8	42	1.818	5.27	13	1	0	0	0	1	0	110.1	34.8	83.4	12.056	0	3.75	6	7.4	420	no	mild	1	1
1398	1	5	2	1	0.65	1.45	7.85	115.8	571	44	1.784	7.44	15	0	0	0	0	0	0	84.7	21.2	56.7	11.2484	1	5.28	8.9	10	180	yes	mild	0	0
1399	0	4	2	0	1.3	1.84	3.57	65.42	291.5	45	1.761	5.27	18	0	0	1	1	0	0	94	27.2	68	11.3992	1	6.52	7	5.2	360	no	Nerver	1	1
1400	0	4	2	1	3.85	1.47	4.64	108.73	428.3	47	1.66	7.44	26	0	0	0	0	0	0	105.1	34.6	83	11.5362	1	4.97	6.5	6.9	720	yes	mild	0	1
1401	1	5	3	1	2.1	2.02	7.5	91.94	315.2	41	1.998	5.27	33	0	0	0	0	0	0	72.1	18.2	46.2	10.6075	0	5.4	7.1	9.5	240	yes	mild	0	0
1402	0	4	3	0	2.15	0.96	2.86	64.53	333.1	38	2.484	11.99	18	0	0	0	0	0	0	114.5	39	101.8	11.3483	0	5.82	10.8	11.5	960	no	moderate	0	1
1403	0	3	3	1	3.3	1.68	7.85	78.68	362.8	41	1.739	5.38	13	0	0	0	0	0	0	116.5	42.2	110.8	11.0677	0	6.18	5.5	5.3	360	no	Nerver	0	1
1404	0	1	1	1	1.04	1.14	4.64	60.11	142.8	39	1.897	18.71	19	0	0	0	0	0	0	87.9	23.8	63.8	11.0047	0	4.47	12.9	7.3	120	no	Nerver	0	0
1405	0	2	3	1	4.59	0.85	3.93	85.75	434.2	36	3.026	19.1	19	0	0	0	0	0	0	130.6	42.1	110.3	12.4353	0	5.48	5.4	8.1	480	no	Nerver	0	1
1406	0	4	2	0	1.66	1.34	3.93	75.14	309.3	39	0.723	7.66	10	0	0	0	0	0	0	106	35.2	103.9	10.3992	1	6.13	6.9	5.1	360	yes	mild	0	1
1407	0	2	3	1	5	1.32	4.64	53.92	356.9	44	1.321	6.44	22	0	0	0	0	0	0	97.3	30.3	77.5	11.0525	0	6.36	5.9	6.6	360	no	Nerver	0	1
1408	0	1	2	0	0.27	1.42	3.21	51.27	255.8	44	1.084	7.22	19	0	0	0	0	0	0	95.1	26.4	63.4	11.9436	0	3.88	5.5	5.9	60	no	mild	0	0
1409	1	3	3	1	3.8	1.58	6.43	86.63	285.5	48	1.468	6.22	21	0	0	0	0	0	0	100.3	26.5	79.3	11.2633	0	4.47	6.5	2.3	360	yes	mild	0	1
1410	1	4	3	1	2.88	0.88	3.57	101.66	309.3	47	2.348	7.33	30	0	0	0	0	0	0	104.7	30.1	91.9	10.9217	1	5.9	8.2	4	420	no	mild	0	1
1411	1	4	1	0	3.58	1.03	3.93	70.72	458	39	1.626	6.38	20	0	0	0	0	0	0	134.5	38.2	121.9	12.1821	1	5.02	6.6	4.3	720	no	Nerver	0	1
1412	0	4	2	1	0.78	1.01	10.35	140.56	428.3	43	1.197	5.16	17	0	0	0	0	0	1	124.2	37.8	97.3	12.5911	1	3.85	6.8	4.9	300	no	mild	0	0
1413	0	5	3	0	2.24	1.11	2.14	79.56	339	36	0.711	4.55	14	0	1	0	0	0	0	114.2	49.2	133.8	9.87275	1	4.68	5.7	11.5	300	no	mild	1	0
1414	1	4	2	1	1.63	2.28	3.57	75.14	339	42	0.598	10.94	38	0	0	0	0	0	0	81.8	21.8	67	9.99346	1	5.09	6	4.9	480	no	heavy	0	1
1415	1	5	1	1	0.64	1.99	4.64	65.42	243.9	47	0.835	6.77	25	0	0	0	0	0	0	92.6	25.9	68.1	11.2212	0	5.87	6.9	5.1	300	yes	mild	0	0
1416	0	3	3	1	2.6	1.09	4.28	56.58	285.5	39	1.366	7.33	17	0	0	0	0	0	0	103.8	28.4	85.8	11.2061	1	4.71	6.2	7.7	360	yes	mild	0	1
1417	0	2	2	0	2.31	1.27	6.07	58.34	291.5	37	1.434	7.99	18	0	0	0	0	0	0	98.5	30.3	74.7	11.3966	1	5.12	6.3	4.4	480	no	Nerver	0	1
1418	1	3	3	1	5	0.72	5.71	70.72	291.5	46	15.58	6.61	19	0	0	0	0	0	0	97.6	28.5	88.3	10.3865	1	5.64	6	6.4	360	no	moderate	0	1
1419	1	5	3	1	4.08	1.06	6.07	96.36	463.9	44	2.642	6.72	17	0	0	0	0	0	0	108.1	29.9	84.6	11.7528	1	4.76	5.9	5.7	540	yes	mild	0	1
1420	0	2	1	1	1.48	1.37	3.57	52.16	303.3	43	1.547	7.88	58	0	0	0	0	0	0	106.2	36.9	77.6	12.0557	0	4.4	5.9	7.7	180	no	Nerver	0	0
1421	0	3	2	1	2.31	1.22	5.36	46.85	208.2	39	1.761	7.16	15	0	0	0	0	0	0	84.5	25	68.2	10.2321	0	5.22	5.3	8.4	300	yes	mild	0	0
1422	0	4	3	1	3.36	1.27	3.57	82.21	362.8	41	1.513	7.27	19	0	0	0	0	0	0	119.6	40.2	113.7	11.2163	0	6.31	6.6	5.1	360	no	mild	0	1
1423	1	3	2	0	3.76	1.24	4.28	61	321.2	49	0.406	5	23	0	0	0	0	0	1	76.8	21.6	63.9	9.60751	0	4.55	6.5	4.4	180	yes	mild	0	0
1424	1	5	3	1	5	1.09	3.93	59.23	487.7	39	1.073	7.66	15	0	0	0	0	0	1	92.4	23	64.6	11.4962	0	3.96	6.8	6.3	300	yes	mild	0	0
1425	0	3	3	0	2.51	1.63	2.5	44.2	285.5	39	1.885	7.6	19	0	0	0	0	0	0	101	31.5	84.8	10.9679	0	5.74	5.8	9.1	60	no	mild	0	0
1426	0	3	3	0	0.83	1.58	3.57	73.37	255.8	41	1.185	6.22	13	0	0	0	0	0	0	101.4	33.9	71.3	12.0086	0	4.76	5.8	6.6	360	no	mild	0	1
1427	1	3	1	1	1	1.22	5.36	104.31	327.1	40	1.456	6.22	16	0	0	0	0	0	0	100.4	24.4	69.7	12.0259	1	6.31	5.9	6.1	360	yes	mild	0	1
1428	1	5	2	1	0.73	0.85	6.78	74.26	416.4	41	3.534	7.55	19	0	0	0	0	0	0	89	22.9	58	11.6863	0	4.47	5.7	8.4	180	no	Nerver	0	0
1429	1	4	2	1	1.98	1.09	3.93	104.31	350.9	40	1.626	7.16	16	0	0	0	0	1	0	98.5	26.8	85	10.6838	1	3.28	5.9	8.1	600	yes	mild	1	1
1430	0	3	2	1	0.86	1.34	2.86	53.92	386.6	43	2.834	6.49	28	0	0	0	1	0	1	113.5	39.9	86.5	12.2036	1	5.38	8.1	8.2	180	yes	mild	1	0
1431	1	3	2	1	0.21	1.03	4.28	60.11	261.7	40	3.805	19.98	26	0	0	0	0	0	0	90.3	24.1	68.3	10.9264	1	5.79	11.2	7.8	180	no	mild	0	0
1432	1	4	3	0	1.24	1.01	5	85.75	321.2	45	2.642	6	39	0	0	0	0	0	0	117.5	34.6	110.2	11.193	0	4.58	6.5	4.3	600	yes	mild	0	1
1433	0	1	3	1	2.82	0.72	5.36	63.65	285.5	41	7.903	12.21	38	0	0	1	0	0	1	116.8	33.8	96.8	11.8715	1	5.59	8.6	11.3	660	yes	moderate	1	1
1434	0	5	1	0	1.08	0.88	4.64	45.08	226	40	1.931	10.66	26	0	0	0	0	0	0	128.1	41.2	107.1	12.3781	1	4.91	9.1	7.9	360	yes	mild	0	1
1435	1	4	3	1	5	1.34	5	119.34	416.4	42	1.784	7.72	21	0	0	0	0	0	0	107.7	32.3	106.9	10.4166	0	6.18	6	8.2	360	yes	mild	0	1
1436	1	4	3	0	0.9	1.09	4.64	111.38	267.7	40	2.845	8.55	33	0	0	0	0	0	0	105.2	28.7	88.1	11.208	1	5.02	6.7	6.6	360	yes	mild	0	1
1437	1	5	3	1	4.23	1.19	5.36	80.44	243.9	42	1.219	6	22	0	1	0	1	0	0	89	22.3	56.6	11.8299	0	3.44	6.3	7.6	480	no	mild	1	1
1438	0	4	3	1	1.57	1.29	4.28	49.5	291.5	39	3.003	6.33	26	0	0	0	0	0	0	142.2	56.5	145	11.8091	1	5.95	6.1	10.3	480	no	Nerver	0	1
1439	0	2	3	0	0.73	1.27	2.86	72.49	345	42	1.411	6.55	11	0	0	0	0	0	0	81	23.2	53.8	11.0432	1	5.38	6.6	4.1	15	no	Nerver	0	0
1440	0	1	1	0	1.12	1.29	1.43	35.36	237.9	40	2.54	6.66	26	0	0	0	0	0	0	108.5	34.9	80.9	12.063	1	6	5.8	6.1	120	yes	Nerver	0	0
1441	0	4	3	0	5	1.71	5.71	80.44	243.9	41	0.914	13.49	17	1	0	0	0	1	0	79.6	23	58.4	10.4161	0	4.27	6.4	8.4	960	no	mild	1	1
1442	1	5	2	1	1.02	1.42	5.36	83.98	386.6	44	3.579	10.99	53	0	0	0	0	0	0	104	28	78.5	11.7381	0	5.87	8.2	10	240	yes	moderate	0	0
1443	1	5	3	0	5	0.96	4.28	99.89	279.6	40	0.463	7.38	24	0	0	0	0	0	0	94.6	22.6	66.7	11.5832	0	3.05	6.7	5.1	480	no	mild	0	1
1444	1	2	2	1	0.79	1.11	6.43	118.46	297.4	40	1.389	6.16	16	0	0	0	0	0	0	125.6	40.5	112.9	11.8207	1	4.58	6.9	7.1	360	no	mild	0	1
1445	0	4	3	0	1.16	1.19	4.28	98.12	493.7	38	1.739	4.22	15	0	0	1	0	0	1	115.2	36.3	94.9	11.8255	1	3.98	7.3	6.1	240	no	mild	1	0
1446	0	3	2	1	0.75	1.14	2.86	56.58	273.6	41	3.59	6.94	17	0	0	0	0	0	0	116.1	42.5	110	11.0697	1	5.33	6.4	11.2	480	yes	mild	0	1
1447	1	3	3	1	5	0.75	5.36	71.6	339	41	2.202	3.28	23	0	0	0	0	0	0	129.5	41.3	124.9	11.5875	1	4.16	5.8	10.1	720	yes	Nerver	0	1
1448	1	4	2	1	5	1.47	3.21	85.75	440.2	46	1.095	5.72	43	0	0	0	0	0	0	103.6	32.1	91.8	10.8128	0	5.17	6.5	9.1	540	yes	mild	0	1
1449	1	3	3	0	3.23	1.45	2.5	69.84	428.3	43	1.953	11.05	24	0	0	0	0	0	0	125.1	36.1	111.6	11.842	1	3.8	7.4	8.1	480	yes	moderate	0	1
1450	1	5	3	0	2.72	1.4	4.64	67.18	232	37	1.219	5.44	22	0	0	0	0	0	0	126.8	38.2	100.6	12.6421	0	3.15	5.9	8.2	480	no	mild	0	1
1451	0	4	3	0	5	1.71	4.28	72.49	327.1	44	1.05	5.94	24	0	0	0	0	0	0	105.8	33.2	86.3	11.3889	0	5.35	6.3	7.6	480	no	Nerver	0	1
1452	1	3	2	1	1.55	1.22	6.07	83.98	416.4	43	4.234	19.93	23	0	0	0	0	0	1	99.6	26	78.9	11.213	1	7.84	10	7.8	360	yes	moderate	0	1
1453	1	4	3	0	1.36	2.56	3.93	73.37	398.5	40	0.937	4.11	18	0	0	0	0	0	1	107.4	31.5	80	12.0077	0	5.9	5.5	6.4	240	yes	mild	0	0
1454	1	4	3	1	2.7	1.19	3.21	63.65	303.3	43	0.926	9.94	36	0	0	0	0	0	1	124.5	35	106.2	12.0811	1	3.83	8.9	4.8	900	yes	mild	0	1
1455	0	4	3	1	5	1.03	6.07	77.79	321.2	43	2.473	15.21	26	0	0	0	0	0	0	118.7	39.9	102.6	11.7186	1	5.2	7.5	7.4	840	no	mild	0	1
1456	1	3	2	1	0.73	0.75	6.78	91.94	339	44	5.713	7.88	29	0	0	0	0	0	0	107.6	28.5	93	11.1576	0	4.99	6	8.4	240	no	mild	0	0
1457	0	4	3	1	2.64	1.97	3.57	81.33	362.8	42	0.542	5.77	20	0	0	0	0	0	0	107.5	34.6	91.3	11.2505	1	4.99	6.4	3.7	480	no	mild	0	1
1458	0	2	2	0	0.64	1.03	3.57	58.34	142.8	38	3.466	19.43	36	0	0	0	0	0	0	91.3	25.3	55.8	12.2223	0	7.71	12.9	4.1	120	yes	Nerver	0	0
1459	0	1	2	0	4.04	1.16	4.28	56.58	428.3	35	1.129	5.55	15	0	0	0	0	0	0	113.1	37.8	111.4	10.7157	1	4.47	6.6	11.9	600	yes	mild	0	1
1460	1	2	3	1	5	1.6	3.57	68.07	350.9	49	1.716	6.99	27	0	0	0	0	0	0	92.8	25.9	64.5	11.555	1	3.67	6.5	5.1	600	yes	mild	0	1
1461	0	3	2	1	2.04	1.22	5.36	64.53	279.6	42	4.911	7.44	20	0	0	0	0	0	0	94	28.2	69.3	11.2917	0	5.92	6	7.1	180	no	mild	0	0
1462	1	5	3	0	0.92	1.11	6.78	84.86	232	41	2.213	13.38	11	0	1	1	0	0	1	101.2	26.6	78.7	11.4076	1	3.8	8.1	9.9	480	no	Nerver	1	1
1463	0	3	3	1	3.4	1.27	2.86	49.5	255.8	43	1.671	4.77	33	0	0	0	0	0	0	100.5	34.2	80.7	11.1874	1	4.6	6	9.4	840	no	moderate	0	1
1464	1	5	3	1	3.97	0.91	5.71	122.88	440.2	43	2.597	7.55	25	0	0	0	0	0	0	99	26.9	67.3	12.0678	1	4.84	6.2	6.8	240	yes	mild	0	0
1465	0	4	3	1	1.64	1.71	4.28	74.26	261.7	37	2.393	18.21	17	0	0	0	0	0	0	122.2	38.2	101.7	12.1174	0	6.93	10.4	10.3	420	no	Nerver	0	1
1466	1	5	3	1	1.83	0.96	5	69.84	333.1	42	1.987	6.72	22	0	0	0	0	0	0	99	24.7	69.6	11.8667	0	4.86	6.6	5.9	300	no	Nerver	0	0
1467	1	5	3	0	3.68	0.91	4.28	69.84	321.2	43	1.344	6.49	18	0	0	0	0	0	0	98.5	25.9	89.6	10.406	0	3.49	6.6	6.9	480	no	mild	0	1
1468	1	4	2	1	4.08	1.01	5.71	86.63	279.6	39	3.805	10.16	22	0	0	0	0	0	0	163.7	54.5	157.9	13.0274	1	3.67	8.1	7.1	420	yes	mild	0	1
1469	0	5	2	1	1.14	1.09	8.93	76.02	469.9	50	2.235	7.05	19	0	0	0	0	0	0	87.3	24.6	60.4	11.233	1	3.93	5.6	7.9	120	no	Nerver	0	0
1470	1	4	3	0	0.92	1.11	7.14	97.24	345	38	1.084	8.83	18	0	0	0	0	0	1	102	28.3	96.1	10.4049	1	5.28	7	4.8	540	no	mild	0	1
1471	0	4	3	0	2.23	2.02	5.71	89.28	386.6	38	1.344	7.99	17	0	0	0	0	1	0	123.7	40.2	105.8	12.0262	1	6.08	8	6.4	300	no	mild	1	0
1472	0	3	2	1	1.61	1.45	6.43	59.23	243.9	38	0.745	10.6	19	0	0	0	0	0	1	90	26.2	60.4	11.5804	1	4.01	7.4	6.6	540	no	Nerver	0	1
1473	1	2	1	1	0.43	0.75	3.93	82.21	273.6	43	4.381	9.1	32	0	0	0	0	0	0	139.2	42.4	122.2	12.5923	1	5.09	7.5	14.8	720	yes	mild	0	1
1474	1	2	3	1	1.12	1.14	3.21	77.79	374.7	44	1.513	8.33	57	0	0	0	0	0	0	105.9	31.7	82.6	11.6521	0	4.86	8.2	6	120	yes	moderate	0	0
1475	0	5	1	1	3.82	1.71	5	66.3	303.3	41	1.106	4.61	24	0	0	0	0	0	0	72.2	20.3	43.7	10.9219	0	5.59	5.7	6.1	120	no	Nerver	0	0
1476	1	3	2	1	4.08	1.01	6.07	83.98	321.2	44	2.484	6.16	22	1	0	0	0	0	0	104.7	28.1	82.7	11.5131	1	4.22	6.2	8.4	120	yes	mild	1	0
1477	1	4	1	0	1.13	1.16	4.64	110.5	422.3	41	0.881	16.21	18	0	0	0	0	0	0	112	30.4	105.4	10.9093	0	4.22	9.6	4.9	300	yes	mild	0	0
1478	1	4	1	1	0.87	1.11	6.78	92.82	434.2	45	2.902	9.6	28	0	0	0	1	1	0	90.7	24.8	77.2	10.3228	1	4.16	8.2	5.1	180	yes	mild	1	0
1479	1	3	2	1	4.01	1.03	5.71	73.37	398.5	38	1.795	12.16	23	0	0	0	0	0	0	152.4	54.1	166.5	11.8108	0	4.71	8.5	6.8	720	no	heavy	0	1
1480	0	4	2	1	1.98	1.6	7.5	99.89	339	39	1.344	6.11	13	0	0	0	0	0	0	83.4	25.3	54.6	11.2868	1	4.68	6.8	6.1	480	no	mild	0	1
1481	0	3	2	0	0.28	0.88	4.64	68.95	345	40	2.371	5.66	58	0	0	0	0	0	0	112.9	39.9	102.1	11.1733	0	5.46	5.8	13.4	480	yes	moderate	0	1
1482	1	3	1	1	3.44	1.29	5	84.86	416.4	42	1.603	10.77	79	0	0	0	0	1	0	126.7	34.6	107.2	12.2371	1	4.94	7.8	6.8	240	yes	mild	1	0
1483	1	4	1	1	2.04	0.85	5.36	109.62	327.1	42	0.847	5	27	0	0	0	0	0	0	109.5	32.2	93.4	11.3303	1	5.35	6.7	4.7	420	yes	mild	0	1
1484	0	3	1	1	0.9	1.11	4.28	78.68	648.3	45	1.614	6.94	28	0	0	0	0	0	0	143.7	47.8	125.8	12.812	1	4.76	6.3	9.5	660	yes	mild	0	1
1485	1	3	3	1	2.15	1.68	5	95.47	214.1	45	1.073	6.11	48	0	0	0	0	0	0	111.4	29.3	86.6	11.9709	1	5.59	6.6	6.3	600	yes	mild	0	1
1486	1	5	3	1	1.33	1.37	4.64	87.52	321.2	45	1.287	6.99	73	0	0	0	0	0	0	124	36	117.3	11.4491	0	4.81	7.1	9.5	240	no	moderate	0	0
1487	1	3	2	1	1.65	0.93	4.64	86.63	350.9	43	1.163	7.55	48	0	0	0	0	0	0	95.3	26.2	66.9	11.6514	0	2.92	5.9	7.8	240	no	Nerver	0	0
1488	1	4	2	1	1.45	0.91	8.21	115.8	487.7	41	1.976	13.93	17	0	0	0	0	0	1	113	31.6	89	11.978	1	3.34	7.5	7.4	660	yes	moderate	0	1
1489	0	3	2	0	1.13	1.16	12.14	454.38	297.4	38	1.14	6.38	21	1	0	0	1	1	0	78.2	17.8	47.8	11.3108	1	3.67	4.9	8.4	480	no	mild	1	1
1490	1	3	3	1	3.61	0.91	5	90.17	398.5	40	2.089	5.94	29	0	0	0	0	0	0	140.6	43.7	132.1	12.233	1	4.78	5.7	9	600	yes	Nerver	0	1
1491	0	4	2	0	2.12	1.09	3.93	77.79	321.2	41	2.8	6.49	18	0	0	0	0	0	0	142.1	44.9	127.1	12.6044	1	6.39	7.6	9	240	no	Nerver	0	0
1492	1	4	2	1	1.08	1.27	5	140.56	291.5	40	1.535	8.77	21	1	0	0	0	0	0	119.2	37.1	112.2	11.2533	1	5.53	7.9	6.1	480	no	Nerver	1	1
1493	1	4	3	1	1.89	0.88	5.36	110.5	315.2	47	1.818	4.83	16	0	0	0	0	0	0	100.2	29.2	96.1	10.2213	0	4.29	5.6	5.4	480	yes	moderate	0	1
1494	0	2	1	1	0.89	1.32	4.28	88.4	309.3	41	2.45	5.88	12	0	0	1	0	0	0	126.5	46.4	99.3	12.6945	1	3.83	6.6	7.3	360	no	mild	1	1
1495	0	2	1	1	0.67	1.11	3.93	61	333.1	42	1.581	5.44	18	0	0	0	0	0	0	119.7	37.1	92	12.4796	1	5.95	5	4.3	240	no	Nerver	0	0
1496	0	2	3	0	4.59	1.71	5	61	333.1	43	1.964	5	32	0	0	0	0	0	0	99	31.4	72	11.6673	1	7.01	6.7	5.9	360	yes	Nerver	0	1
1497	0	4	2	0	1.38	1.11	10.35	165.31	523.4	39	2.36	9.66	21	1	0	0	0	0	1	114.5	40.9	110.6	10.8875	1	3.08	7.4	8	420	yes	mild	1	1
1498	1	3	2	0	0.75	1.29	8.21	125.53	398.5	49	2.224	5.94	27	1	1	0	1	0	0	108.2	30.3	98.5	10.9021	1	4.89	6.3	8.6	180	yes	mild	1	0
1499	1	4	3	1	5	1.37	4.64	95.47	428.3	44	0.914	7.49	21	0	0	0	0	0	0	106.3	30.6	97.2	10.782	1	2.43	6.9	4.6	180	yes	Nerver	0	0
1500	1	2	1	1	2.04	1.24	6.43	86.63	309.3	47	1.276	4.05	19	0	0	0	1	0	0	100.3	27.2	76.2	11.4901	0	6.59	6.5	5.8	600	no	Nerver	1	1
1501	1	5	3	1	5	1.03	5.36	84.86	356.9	45	0.948	7.33	40	0	0	0	0	0	0	97.5	24.7	73.1	11.4037	0	5.28	6.1	5.1	600	yes	mild	0	1
1502	1	5	3	1	1.08	1.42	6.07	101.66	428.3	40	1.671	6.38	59	0	0	0	0	0	0	88.4	23.9	64	11.05	1	4.01	6.7	5.2	300	yes	mild	0	0
1503	0	4	2	1	2.06	1.42	5.71	105.2	327.1	42	1.626	4.83	14	0	0	0	0	1	0	96	22.2	65.5	11.8618	1	4.47	6.5	7.1	300	yes	Nerver	1	0
1504	0	5	2	0	1.43	1.81	5.36	63.65	249.8	45	2.235	4.88	21	0	0	0	0	0	0	91	27.1	59.6	11.7874	0	7.14	7.8	3.2	180	no	Nerver	0	0
1505	1	4	3	1	2.56	1.09	2.86	73.37	380.7	42	0.644	5.72	37	0	0	0	0	0	0	99.6	26.4	88.6	10.5814	1	2.97	6.3	6.6	720	yes	mild	0	1
1506	1	4	2	1	0.46	1.27	3.21	81.33	303.3	46	4.268	15.82	30	0	0	0	0	0	0	82.2	22.8	64.6	10.2272	1	9.13	13.2	6.3	120	no	Nerver	0	0
1507	0	3	3	0	1.84	2.28	3.57	43.32	208.2	44	1.931	6.16	23	0	0	0	0	0	0	97.8	25.5	61.1	12.5118	1	7.34	5.6	10.3	300	no	Nerver	0	0
1508	0	4	2	0	0.87	2.07	3.57	54.81	172.5	42	0.406	12.99	17	0	0	0	0	0	1	97.1	26.1	74.5	11.2497	0	5.12	9.9	4.3	180	no	mild	0	0
1509	1	3	2	1	1.61	1.53	6.43	75.14	362.8	43	1.163	5.94	23	0	1	1	1	0	0	133.3	38.3	114.7	12.4465	0	4.94	5.8	6.4	480	yes	mild	1	1
1510	0	1	2	1	0.93	1.47	3.21	60.11	291.5	42	1.219	6.16	34	0	0	0	0	0	0	111.3	36	78.8	12.5381	1	4.37	6.3	9.4	480	no	mild	0	1
1511	0	4	2	0	0.68	1.63	3.57	61.88	315.2	42	1.118	7.05	66	0	0	0	0	0	0	107.8	31.1	87.4	11.5309	1	4.4	11.3	4.9	300	yes	heavy	0	0
1512	0	5	3	1	1.38	1.34	5.36	83.1	291.5	46	1.885	5.38	26	0	0	0	0	0	0	93.5	29.3	75.8	10.7393	0	6.47	5.3	4.9	180	no	mild	0	0
1513	1	4	3	1	5	1.27	5.36	106.96	422.3	41	1.185	7.22	19	0	0	0	0	0	0	104.4	30.4	105.8	10.1498	1	3.52	5.9	5.1	720	no	mild	0	1
1514	1	1	1	1	0.78	1.16	4.28	61	285.5	46	2.281	10.32	20	0	0	0	0	0	0	90	27.9	77.3	10.2365	0	4.5	9.1	4	60	yes	mild	0	0
1515	0	2	2	0	1.34	1.16	4.64	52.16	291.5	43	3.714	6.05	16	0	0	0	0	0	0	97	32.3	76.7	11.0758	0	6.7	7.5	4.9	120	yes	Nerver	0	0
1516	1	3	3	1	0.98	0.78	6.78	75.14	208.2	42	1.919	8.72	12	0	0	0	0	0	0	100	24.2	76.2	11.4557	0	3.13	7.6	6.4	120	yes	mild	0	0
1517	0	4	3	0	0.76	1.14	3.21	99.89	452	39	2.145	5.94	20	0	0	0	0	0	0	144.4	52.8	150.1	11.7863	0	6.44	6.7	9	600	yes	mild	0	1
1518	0	5	3	0	1.89	1.11	3.57	60.11	374.7	46	1.389	5.88	56	0	0	0	0	0	0	93.3	28.8	66.7	11.424	0	7.29	5.9	8.4	180	no	Nerver	0	0
1519	1	3	3	1	4.08	1.06	5.36	106.08	214.1	43	0.994	6.55	23	0	1	1	1	0	0	110.7	25.9	84.9	12.0142	1	4.42	6.6	4.4	480	no	mild	1	1
1520	1	2	3	1	1.43	1.01	6.78	88.4	356.9	39	2.043	8.6	30	0	0	0	0	0	0	92.7	25.4	72.2	10.9097	0	5.53	6.7	4.9	360	yes	mild	0	1
1521	1	4	3	1	3.78	0.83	3.21	71.6	380.7	37	5.871	16.21	31	0	0	0	0	0	0	146.4	50.8	147.7	12.0462	0	5.72	11.7	5.1	600	no	mild	0	1
1522	1	3	1	1	1.19	1.47	3.93	80.44	196.3	40	1.287	6.99	41	0	0	0	0	0	0	112.1	28.7	83.2	12.2898	1	4.5	6.2	3.3	480	yes	mild	0	1
1523	0	5	1	1	1.91	1.24	4.64	41.55	356.9	42	1.592	5.55	31	0	0	0	0	0	0	99.4	27.9	68.4	12.0187	0	6.59	5.8	6.6	120	no	mild	0	0
1524	1	2	1	0	1.34	1.14	5.36	68.95	249.8	40	3.364	5.66	18	0	0	0	0	0	0	121.7	34.3	95.2	12.473	0	5.22	6.7	9.1	120	no	mild	0	0
1525	0	4	3	0	1.88	1.89	5.71	69.84	267.7	38	0.689	5.83	27	0	0	0	0	0	0	126	47.1	131.4	10.9919	1	6.57	6.1	6.1	480	yes	mild	0	1
1526	1	2	1	0	0.69	1.27	5.71	72.49	356.9	43	0.948	4.77	22	0	0	0	0	0	0	92.8	26.4	69.1	11.1637	0	4.71	5.2	6.4	60	yes	heavy	0	0
1527	0	4	2	1	0.66	1.5	3.93	69.84	321.2	38	0.869	2.61	19	0	0	0	0	0	1	99.4	29.9	72.8	11.6499	0	6	9.7	5.8	360	no	Nerver	0	1
1528	1	5	3	1	3.06	1.34	2.86	74.26	398.5	45	1.016	10.16	15	0	0	0	0	0	0	95.8	27.6	76	10.989	0	3.57	7.6	6.8	180	no	mild	0	0
1529	1	2	1	1	1.48	0.75	3.21	84.86	458	41	6.559	7.88	42	0	0	0	0	0	0	110.6	34.9	99.9	11.0655	0	5.64	6	8.6	120	no	mild	0	0
1530	0	4	2	0	1.07	1.78	5	83.98	321.2	41	0.756	5.72	14	0	0	0	0	0	0	119.5	36.5	103.8	11.7292	1	4.94	6.2	4.3	240	yes	mild	0	0
1531	0	3	2	1	2.02	2.02	2.86	67.18	249.8	47	1.987	5.61	29	0	0	0	0	0	0	90.7	24.2	63.1	11.4181	0	5.9	5.8	7.6	180	no	mild	0	0
1532	1	3	3	1	0.74	1.32	5.71	76.02	315.2	43	5.227	6	26	0	0	0	0	0	0	156.8	55.6	164	12.244	1	6.52	6.5	8.1	1020	yes	moderate	0	1
1533	0	1	2	0	0.95	1.03	2.5	46.85	303.3	38	3.816	10.32	38	0	0	0	0	0	0	127.4	38	92	13.2824	0	4.86	9.8	7.8	480	yes	mild	0	1
1534	0	2	3	0	0.66	1.71	3.93	69.84	273.6	43	1.163	6.27	12	0	0	0	0	0	0	86.5	21.8	59.6	11.2045	0	5.59	6.8	6.4	240	no	mild	0	0
1535	0	4	3	0	3.97	2.02	16.78	289.95	291.5	36	0.847	13.32	14	1	0	0	0	0	0	86.5	24.1	61.2	11.0571	1	4.45	5.6	9.5	360	no	Nerver	1	1
1536	0	5	3	1	4.76	0.72	7.14	60.11	392.6	44	4.482	9.38	23	0	0	0	0	0	0	118	31.8	88.1	12.5717	1	3.98	8.7	7.9	720	yes	mild	0	1
1537	1	3	3	0	3.67	1.58	9.64	115.8	410.4	42	1.208	5.33	11	0	0	0	0	0	0	104	25.8	76.2	11.914	1	3.98	6.8	6.6	300	yes	mild	0	0
1538	1	3	2	1	1.19	0.85	3.57	83.1	434.2	40	1.863	7.33	19	1	1	1	0	0	0	145.8	48.9	133	12.6425	1	3.41	5.7	9.3	720	yes	mild	1	1
1539	0	4	3	1	1.27	0.91	2.86	52.16	333.1	36	1.208	6.05	19	0	0	0	0	0	0	139.1	49.4	131.6	12.1255	0	6.96	6.4	12.7	600	no	Nerver	0	1
1540	0	4	3	0	3.14	1.16	5.71	61	339	39	1.242	6.38	15	0	0	0	0	0	0	139.6	48.8	127.8	12.3487	1	3.47	6.9	7.4	60	no	mild	0	0
1541	0	4	3	0	1.23	1.14	2.86	56.58	333.1	40	3.556	7.05	42	0	0	0	0	0	1	102.1	30.6	75.2	11.7738	0	8.33	7.6	6.9	720	no	Nerver	0	1
1542	0	3	2	1	1.22	0.98	11.42	115.8	588.9	45	1.987	7.27	16	1	0	0	0	0	0	108.2	40.4	95.8	11.0546	0	4.01	6.6	8.8	360	no	Nerver	1	1
1543	1	5	1	0	0.59	1.99	4.28	76.02	315.2	45	1.208	9.49	14	0	0	0	0	0	0	76.4	20.6	52.5	10.5442	1	4.47	4.6	6.1	360	yes	heavy	0	1
1544	0	3	3	0	1.26	1.27	5	57.46	190.3	40	2.529	19.65	25	0	0	0	0	0	0	110.2	32.2	77.9	12.4857	1	8.07	10.9	8.1	480	no	Nerver	0	1
1545	0	4	3	1	0.96	0.93	2.86	67.18	261.7	38	1.344	5.27	16	0	0	0	0	0	0	113	35.3	98.5	11.3857	0	3.41	6.6	11.6	240	no	mild	0	0
1546	0	3	2	0	0.95	1.34	4.64	53.04	249.8	45	2.529	5.55	28	0	0	0	0	0	0	99.5	24.8	65.6	12.2849	0	6.39	6.4	8.4	240	yes	Nerver	0	0
1547	0	4	2	0	0.75	1.4	2.5	120.22	303.3	40	1.366	3.72	17	0	0	0	0	0	0	142.2	40	116.5	13.1746	1	3.67	6.3	8.7	120	yes	mild	0	0
1548	0	3	3	0	3.49	2.07	6.43	76.02	232	38	1.366	5.22	16	0	0	0	0	0	0	82.2	23.6	61.9	10.4478	0	4.91	5.5	7.1	360	no	mild	0	1
1549	1	4	3	1	5	1.06	4.28	80.44	463.9	45	2.902	8.88	28	0	0	0	0	0	0	112	33.9	117.5	10.3323	0	5.15	6.7	6.8	480	no	mild	0	1
1550	0	2	1	0	3.04	1.09	14.99	138.79	499.6	46	2.281	5.5	18	0	0	0	0	0	0	99.5	28.5	55.6	13.344	0	6.72	6.3	5.5	480	no	Nerver	0	1
1551	1	4	2	0	0.74	1.14	4.28	77.79	273.6	40	2.698	9.16	21	0	0	0	0	0	0	103.2	30.6	85.2	11.1805	1	4.47	6.9	6.3	180	no	Nerver	0	0
1552	1	1	1	1	1.07	0.98	6.07	63.65	458	43	2.585	6.99	18	0	0	0	0	0	0	106.8	29.7	83.9	11.6598	1	5.02	6.9	9.3	240	yes	mild	0	0
1553	1	4	3	0	0.92	1.78	3.93	55.69	327.1	39	0.914	4.39	25	0	0	0	0	1	0	93.4	23.8	77.9	10.5823	1	3.65	5	7.7	660	no	mild	1	1
1554	0	3	1	0	0.88	1.34	12.14	181.22	428.3	43	2.292	5.22	17	0	0	0	0	0	0	99.6	26.22	58.3	13.0444	1	4.91	6.7	6.3	540	no	mild	0	1
1555	1	1	1	1	1.98	1.4	7.14	83.1	309.3	40	0.655	6.05	37	0	0	0	0	0	0	101.2	26.4	68.1	12.2633	1	4.27	6.7	7.7	240	no	moderate	0	0
1556	0	4	2	0	1.1	1.19	6.78	100.78	553.2	44	1.197	6.27	48	0	0	0	0	0	1	106.1	29.3	78.4	11.9828	1	3.88	6.7	6.1	180	no	mild	0	0
1557	1	3	2	0	1.51	0.98	4.28	89.28	208.2	41	2.597	8.49	21	0	0	1	0	0	1	103.7	26.9	86.7	11.137	1	4.45	7.6	6.8	480	yes	moderate	1	1
1558	1	3	3	0	4.13	0.85	4.64	78.68	315.2	44	2.382	5.38	25	0	0	0	0	0	0	112.3	29.7	92.4	11.6827	1	5.35	6	4.6	360	yes	mild	0	1
1559	0	4	2	0	5	1.42	5	78.68	237.9	43	1.49	10.94	16	0	0	0	0	0	0	126.6	35.4	105.3	12.3373	1	4.63	7.8	7.1	360	no	Nerver	0	1
1560	0	3	3	0	0.98	0.93	2.86	59.23	267.7	38	2.687	11.88	17	0	0	0	0	0	0	116.5	31.8	96.6	11.8532	1	4.45	7.3	9.8	480	yes	Nerver	0	1
1561	0	5	2	0	1.68	1.37	3.57	60.11	404.5	40	1.423	4.39	47	0	0	0	0	0	0	92.7	23.5	56.5	12.3326	0	5.46	7.1	7.1	540	no	Nerver	0	1
1562	1	1	3	1	1.98	1.4	4.64	65.42	303.3	43	0.711	7.05	19	0	0	0	0	0	0	117.6	33.7	93.1	12.188	1	4.45	6.4	5.5	180	yes	mild	0	0
1563	1	3	3	1	4.63	0.78	6.07	121.99	303.3	43	5.972	10.44	32	0	0	0	0	0	1	114.4	30.6	90.3	12.0388	1	3.85	7.7	12	240	no	mild	0	0
1564	1	3	1	0	0.86	1.73	6.07	70.72	267.7	45	0.44	7.05	33	0	0	0	0	0	0	113.8	27.6	95.4	11.6511	1	4.27	5.7	9.3	480	yes	heavy	0	1
1565	1	1	2	1	1.41	0.96	6.43	76.91	297.4	37	0.982	7.66	42	0	0	0	0	0	0	125.2	39.2	110.7	11.8995	1	3.03	5.5	5.9	300	no	mild	0	0
1566	1	4	3	1	5	1.78	6.07	96.36	422.3	39	1.174	1.94	29	0	0	0	0	0	1	82.3	24.6	80.9	9.15009	1	5.79	9.9	4.8	480	yes	moderate	0	1
1567	0	3	1	0	1.1	0.98	5.36	70.72	297.4	44	2.484	5.38	13	1	0	0	0	0	0	76	17.9	38.2	12.2965	1	6	6.3	5.7	540	yes	Nerver	1	1
1568	1	1	2	0	1.12	1.01	5	78.68	303.3	45	1.694	8.49	64	0	0	0	0	0	0	107.8	30.7	100.4	10.7585	0	5.74	7.1	6.9	30	no	mild	0	0
1569	1	2	1	0	1.84	1.22	13.57	172.38	594.8	38	1.027	2.89	18	0	0	0	1	0	1	108.7	27.4	76.6	12.4198	1	3.39	13.2	12.2	600	yes	mild	1	1
1570	0	3	3	0	1.26	2.17	6.78	84.86	315.2	43	0.768	5.38	20	0	0	0	0	0	0	106.7	34.3	85.2	11.5596	1	5.02	5.7	5.8	360	no	mild	0	1
1571	1	4	3	1	2.32	1.14	2.86	121.11	356.9	44	0.824	6	30	0	0	0	0	0	0	111.5	37.2	108.9	10.6847	1	4.5	6.8	9	600	no	Nerver	0	1
1572	0	3	3	1	1.26	1.16	3.21	51.27	243.9	40	1.885	6.83	39	0	0	0	0	0	0	106	37.8	94.9	10.8811	1	5.72	6.1	7	180	yes	Nerver	0	0
1573	1	4	3	1	5	0.62	5.36	152.93	446.1	36	5.239	11.77	15	0	0	0	0	0	1	119.6	37.7	122	10.8281	1	3.72	7.9	5.9	480	yes	Nerver	0	1
1574	0	4	2	0	0.67	1.45	5	106.96	345	33	1.423	15.32	24	0	0	0	0	1	1	120.6	41.3	89.8	12.7265	0	4.22	8.1	7.2	300	yes	mild	1	0
1575	1	3	2	1	1.32	1.14	7.14	90.17	327.1	43	1.061	5.61	23	1	1	0	1	0	0	102.2	26.3	77.9	11.5793	0	3.34	6.1	5.6	480	no	mild	1	1
1576	0	4	2	0	0.16	1.73	13.21	146.74	356.9	39	1.998	34.25	23	0	1	0	0	0	1	77.7	19.9	51.5	10.8272	1	6.65	16.9	6.4	480	no	mild	1	1
1577	1	1	1	1	1.34	1.01	4.28	85.75	243.9	47	1.569	5.11	22	0	0	0	0	1	0	113.9	29.6	96.1	11.6188	1	5.4	5.6	9	240	yes	moderate	1	0
1578	0	4	3	0	5	1.47	5.36	68.95	243.9	42	2.484	8.16	16	0	0	0	0	0	0	105	31.8	92.5	10.9174	1	4.19	8.6	4.6	540	yes	mild	0	1
1579	1	5	2	1	0.65	1.76	2.5	71.6	374.7	45	0.756	6.16	22	0	0	0	0	0	0	94.8	25.7	70.1	11.3227	1	4.45	6.1	7.8	240	no	mild	0	0
1580	1	5	3	1	3.9	1.14	2.86	80.44	386.6	46	2.348	6	109	0	0	0	0	0	0	99.3	27.4	75.8	11.4055	0	6.15	6.7	6.4	600	no	mild	0	1
1581	0	4	2	0	0.28	1.19	5	61.88	505.6	39	1.908	5.77	13	0	0	0	0	0	0	95.5	27.4	64.6	11.8819	1	5.77	6	6.3	780	no	Nerver	0	1
1582	1	5	1	1	1.95	1.6	5.36	108.73	404.5	39	0.666	5.77	14	0	1	1	1	1	0	116	31.1	89	12.296	1	3.36	7.7	7.1	480	yes	mild	1	1
1583	0	4	2	0	1	1.53	3.57	59.23	452	39	1.411	6.61	17	0	0	0	0	0	0	125.5	40.7	116.6	11.6224	1	4.91	8.3	4.4	360	no	mild	0	1
1584	1	1	3	1	3.51	1.14	3.21	89.28	410.4	46	2.416	4.22	25	0	0	0	0	0	0	110.6	31	91.7	11.5497	0	3.03	5.2	6.3	600	yes	heavy	0	1
1585	0	4	2	1	1.56	1.27	5	74.26	303.3	37	0.982	9.6	17	0	0	0	0	0	0	121.2	38.5	104.9	11.8335	1	4.29	6.3	6.6	180	no	Nerver	0	0
1586	1	3	3	1	0.09	1.37	11.78	121.99	380.7	43	1.298	9.21	20	1	0	0	0	0	0	109.8	32.7	91.7	11.4662	1	4.81	5.6	8.5	180	yes	heavy	1	0
1587	0	3	3	0	0.13	0.98	2.14	57.46	166.5	37	1.276	5.5	16	0	0	0	0	0	1	94.2	24.6	66.1	11.5864	0	4.03	8.3	9	360	yes	mild	0	1
1588	1	5	2	1	0.92	1.55	6.43	85.75	285.5	41	2.043	12.21	16	0	0	0	0	0	0	89	22.8	68.2	10.777	0	5.53	7.7	4.1	300	yes	mild	0	0
1589	1	3	2	1	5	1.16	3.93	64.53	315.2	41	2.021	6.61	25	0	0	0	0	0	1	120.7	30.8	88.8	12.8086	1	3.08	6.6	6.9	480	no	mild	0	1
1590	0	5	3	0	3.62	1.16	3.21	45.97	220.1	44	1.073	7.16	13	0	0	0	0	0	0	83	24.4	65.2	10.2791	0	3.88	5.6	10.8	480	yes	Nerver	0	1
1591	1	3	3	1	1.41	1.47	5	92.82	380.7	43	2.19	7.6	21	0	0	0	0	0	0	121.8	34.5	99.2	12.229	1	5.95	5.9	10.4	180	no	mild	0	0
1592	1	4	2	0	1.29	1.01	3.93	119.34	386.6	40	1.524	5.5	21	0	0	0	0	0	0	116.5	35.9	104.9	11.3747	1	5.53	7.1	7.8	480	no	Nerver	0	1
1593	0	3	3	1	4.77	1.27	5.71	63.65	315.2	40	2.868	8.77	18	0	1	1	1	0	0	129.1	40.2	100.8	12.8587	0	5.64	8.6	10	900	no	mild	1	1
1594	0	4	2	0	1.09	1.03	10	126.41	321.2	42	3.252	5	15	0	0	0	0	0	0	112.5	33.2	85	12.2023	1	4.29	6.5	8.4	480	no	Nerver	0	1
1595	1	4	2	0	5	1.14	6.07	106.08	458	40	1.061	7.83	10	0	0	0	0	0	0	104.6	29.5	85.8	11.2924	1	5.28	6.3	7.1	360	yes	moderate	0	1
1596	0	5	2	0	1.84	2.9	7.14	78.68	214.1	41	0.565	5.38	14	0	0	0	0	0	0	92	23.9	63.7	11.527	0	7.42	6.1	5.8	240	yes	mild	0	0
1597	0	1	2	0	0.82	1.27	10.35	91.05	339	36	1.298	14.21	14	0	1	0	1	1	1	123.3	39.3	93.3	12.765	1	4.6	9.4	9.7	600	no	Nerver	1	1
1598	1	4	3	1	1.34	0.57	3.57	77.79	416.4	39	4.076	13.54	25	0	0	0	0	0	1	94.3	26.6	89.6	9.96226	1	2.9	5.9	6.8	480	yes	mild	0	1
1599	1	5	3	1	1.79	1.06	3.57	89.28	386.6	42	2.281	10.27	17	0	0	0	0	0	0	90.2	24.8	71.3	10.6822	0	5.02	5.8	5.1	60	yes	mild	0	0
1600	0	3	2	1	1.39	1.91	8.93	84.86	333.1	47	1.4	7.88	23	0	0	0	0	0	0	94.4	26.6	72	11.1251	1	5.92	5	4.6	240	no	Nerver	0	0
1601	1	2	1	1	0.46	1.34	3.93	77.79	315.2	36	0.813	6.55	28	0	0	0	0	0	0	114.8	33.5	89.1	12.1619	1	3.52	7.6	6.6	480	no	mild	0	1
1602	0	3	2	1	2.86	1.71	5.71	77.79	350.9	43	0.914	7.66	15	0	0	0	0	0	0	92.2	25.7	64	11.525	1	4.73	5.5	4.4	300	no	mild	0	0
1603	0	3	3	0	2.11	1.42	5.71	84.86	428.3	43	1.456	6.66	19	1	0	1	0	0	0	84.8	25.7	62.9	10.6923	1	5.22	5.9	5.1	180	no	moderate	1	0
1604	0	4	3	1	1.01	1.37	3.21	74.26	285.5	39	0.294	3.39	13	0	0	0	0	0	1	83.4	26.8	64.2	10.4087	0	3.13	6.4	5.6	240	no	mild	0	0
1605	1	3	1	0	0.97	1.29	7.14	90.17	374.7	47	1.49	6.11	17	0	0	0	0	0	0	92.2	22.9	67.1	11.2556	0	4.47	4.8	4.2	720	yes	mild	0	1
1606	1	5	3	1	5	0.75	3.93	61	345	45	9.517	7.44	27	0	0	0	0	0	0	104.2	29.5	86.2	11.2231	1	6.54	6.7	7.1	600	no	Nerver	0	1
1607	0	5	2	0	1.72	1.42	4.28	65.42	368.8	44	0.745	4.72	14	0	0	0	0	0	0	94.6	24.3	62	12.0142	1	6.05	5.7	6	360	no	mild	0	1
1608	0	1	1	0	0.33	0.91	3.21	50.39	202.2	40	1.287	7.33	37	0	0	0	0	0	1	115	40.5	89.1	12.1831	1	2.4	7.6	6.3	60	no	mild	0	0
1609	1	3	3	1	1.19	1.19	3.21	68.07	297.4	43	2.427	5.77	18	0	0	0	0	0	0	111	26.8	88	11.8326	1	4.16	6.3	11	720	yes	heavy	0	1
1610	1	4	3	0	4.77	1.6	5	83.98	315.2	43	2.8	20.87	13	0	0	0	0	0	1	86.8	23.9	82.8	9.53904	0	6.49	13.8	4.9	360	no	Nerver	0	1
1611	0	1	1	0	0.51	1.19	5	52.16	208.2	44	1.411	5.16	19	0	0	0	0	0	0	81.2	23.2	56.8	10.7741	0	4.16	6	5.9	180	no	mild	0	0
1612	0	3	3	1	3.78	1.94	5.71	66.3	291.5	42	1.005	9.16	21	0	0	0	0	0	0	92	24.1	64	11.5	1	5.38	7.5	5.7	360	no	mild	0	1
1613	1	4	3	1	5	1.37	5.36	122.88	398.5	46	0.971	6.94	32	0	0	0	0	0	1	106.1	32.5	90.3	11.1653	1	2.87	5	5.1	180	no	Nerver	0	0
1614	0	5	2	1	3.7	1.24	4.64	48.62	214.1	42	2.89	5.11	13	0	0	0	0	0	0	92.8	26.7	65.3	11.484	0	6.96	6.9	6.8	480	no	Nerver	0	1
1615	0	3	2	1	3.97	1.29	4.64	73.37	303.3	45	0.666	6.55	22	0	0	0	0	0	0	101.9	41	107.8	9.81442	0	4.99	6.1	5.4	240	no	Nerver	0	0
1616	1	3	2	0	0.63	1.09	2.5	53.04	362.8	46	1.908	5.94	34	0	0	0	0	0	0	121.3	32.6	107.6	11.6938	1	7.4	6.5	10.4	180	yes	heavy	0	0
1617	0	5	3	1	3.67	1.11	4.64	54.81	315.2	42	2.935	7.49	26	0	0	0	0	0	0	93.1	28.5	72.7	10.919	1	4.29	5.1	8.1	600	no	mild	0	1
1618	0	3	2	1	1.94	1.16	5	66.3	285.5	40	1.264	8.66	14	0	0	0	0	0	0	95.5	29.6	81.1	10.6046	0	3.47	5.8	8.2	420	no	mild	0	1
1619	1	1	3	1	5	1.03	2.86	86.63	416.4	45	2.292	6.27	28	0	0	0	0	0	0	114.9	32.9	106	11.1601	0	5.61	6.1	8.4	420	no	moderate	0	1
1620	0	2	2	1	3.04	1.27	3.93	53.92	190.3	44	1.174	4.88	21	0	0	0	0	0	0	93	24	61	11.9074	1	5.22	5.6	4.7	240	no	mild	0	0
1621	0	4	3	0	3.49	2.69	1.79	44.2	380.7	45	1.095	5.22	17	0	0	0	0	1	0	107.2	27.8	71.7	12.66	1	6.03	5.6	6.6	240	yes	heavy	1	0
1622	1	3	3	0	2.66	0.98	5.71	77.79	386.6	45	2.71	7.27	31	0	0	0	0	0	0	97	27	81	10.7778	1	5.12	5.8	9.1	180	yes	mild	0	0
1623	1	4	2	1	3.14	1.11	4.64	114.04	410.4	39	1.05	5.55	13	0	0	0	0	0	0	116.8	31.7	90.9	12.2507	1	3.1	5.8	7.1	300	yes	moderate	0	0
1624	1	5	3	1	5	0.96	5	99.89	333.1	43	3.952	8.05	33	0	0	0	0	0	0	86.5	24.1	61.8	11.0033	0	6.39	5.4	7.5	480	no	Nerver	0	1
1625	0	3	3	0	0.1	1.34	3.21	57.46	374.7	44	1.197	5.72	15	0	0	0	0	0	0	115	29.7	78.6	12.9714	0	5.35	6	9.1	360	yes	mild	0	1
1626	0	1	1	1	3.64	1.14	6.43	114.04	446.1	42	2.348	15.21	58	0	0	0	0	0	0	114.2	34.7	85.2	12.3722	1	5.07	8.4	7.3	240	no	Nerver	0	0
1627	1	3	3	0	0.93	1.11	8.93	99.89	350.9	42	1.456	6.27	15	0	0	0	0	0	0	95.5	23.6	70.7	11.3578	0	4.5	6.9	8.5	420	yes	mild	0	1
1628	0	5	3	1	4.08	1.47	6.07	73.37	249.8	44	1.377	10.6	21	0	0	0	0	0	0	95.8	27.8	70.3	11.4258	1	3.8	6.2	5.8	300	no	Nerver	0	0
1629	1	5	2	1	0.63	1.24	5.71	91.05	410.4	44	2.235	9.1	29	0	0	0	0	0	0	89.5	22.3	63.8	11.205	1	4.73	8.5	6	240	yes	mild	0	0
1630	1	2	2	1	0.78	1.58	11.42	178.57	350.9	43	1.366	9.66	13	0	0	0	0	0	0	92.7	23.3	61.2	11.8496	0	6.05	8.5	7.4	360	yes	mild	0	1
1631	1	4	2	1	1.36	1.58	4.28	90.17	529.4	44	3.093	7.38	15	0	0	0	0	0	0	114.9	32.4	107.8	11.0665	0	6.62	6.5	6.6	240	no	mild	0	0
1632	1	4	2	0	0.47	1.71	5.36	75.14	243.9	43	0.44	9.71	25	0	0	0	0	0	1	106.6	34.1	99.8	10.6707	1	3.93	6.3	3.5	60	yes	Nerver	0	0
1633	0	3	3	0	0.78	1.55	3.57	69.84	493.7	41	1.682	6.61	43	1	0	0	0	1	0	130.5	41.2	115.6	12.1376	1	5.59	6.1	4.9	960	no	Nerver	1	1
1634	0	3	2	1	2.31	1.76	7.5	77.79	309.3	46	1.637	6.49	25	0	0	0	0	0	0	103.2	32	80.4	11.5094	1	5.4	5.8	6.6	240	no	Nerver	0	0
1635	0	3	3	1	1.24	1.11	5	83.1	416.4	40	8.027	19.15	34	0	0	0	0	0	0	106.6	29.5	66.2	13.1017	0	7.29	11.3	7.3	240	yes	mild	0	0
1636	0	5	1	0	0.89	1.47	6.07	104.31	487.7	40	2.043	9.71	19	0	0	0	0	0	0	94.7	27	59.2	12.308	1	3.62	6.4	6.4	240	no	Nerver	0	0
1637	0	3	2	0	0	2.3	3.57	56.58	202.2	42	0.971	7.22	152	0	0	0	0	0	0	83.6	24.8	65.4	10.3375	0	4.84	5.2	6.4	300	yes	mild	0	0
1638	0	3	2	0	0.87	1.19	4.64	93.7	440.2	52	2.36	6.83	24	1	0	0	0	0	0	114.9	33.3	81.9	12.6963	1	5.77	6.8	6.8	1080	no	Nerver	1	1
1639	0	3	3	1	1.22	1.09	11.42	191.83	588.9	41	1.806	5.66	26	0	0	0	0	0	0	119.8	36.9	105.4	11.6691	1	5.66	6.2	7.1	480	yes	mild	0	1
1640	0	1	2	1	0.92	1.03	2.5	53.92	249.8	41	1.716	6.72	34	0	0	0	0	0	0	102	34.4	80.9	11.3403	0	4.65	6.4	6.3	240	no	Nerver	0	0
1641	1	3	2	0	1.52	1.32	2.5	71.6	261.7	42	1.219	3.61	14	0	0	0	0	0	1	97.2	28.5	79.1	10.9289	0	3.98	8	8.6	240	yes	moderate	0	0
1642	0	3	3	0	2.75	0.78	6.43	91.05	434.2	40	3.59	6.61	44	1	0	0	1	0	0	111.7	43	103.5	10.9795	1	4.27	6.6	8	540	yes	mild	1	1
1643	1	4	3	1	5	1.68	3.93	127.3	493.7	41	0.914	6.99	27	0	0	0	0	0	0	105.2	27.3	83.6	11.5057	1	5.43	5.9	6.1	240	no	Nerver	0	0
1644	0	4	2	0	3.22	1.37	3.21	62.76	523.4	40	1.942	6.55	18	0	0	0	0	0	0	125.2	39.4	109.8	11.9482	1	4.24	6.5	10.8	480	yes	mild	0	1
1645	0	3	2	0	1.11	1.37	6.07	57.46	309.3	41	1.524	6.16	17	0	0	1	0	0	0	111.2	35.2	88.1	11.8472	1	4.97	5.7	7.1	420	yes	mild	1	1
1646	1	5	3	1	0.65	1.34	4.64	68.07	285.5	46	1.4	5.94	28	0	0	0	0	0	0	103	25.3	87.1	11.0364	0	5.59	8.5	7.8	300	yes	heavy	0	0
1647	0	4	3	0	3.35	1.11	2.86	61	237.9	44	1.152	18.71	17	0	0	0	0	0	0	102.5	32	77.2	11.6658	0	7.19	16.5	7.5	840	no	heavy	0	1
1648	1	4	3	1	4.86	0.98	3.93	73.37	368.8	41	1.084	6.72	22	0	0	0	0	0	0	110.8	32	112.5	10.4463	1	4.84	6.9	4.4	360	no	mild	0	1
1649	0	3	3	1	2.2	1.06	5	64.53	232	40	3.06	8.38	15	0	0	0	0	0	0	102	28.7	82.9	11.2027	1	5.25	5.6	5.9	300	yes	mild	0	0
1650	0	3	3	0	4.41	1.32	2.14	61	279.6	37	0.994	7.05	15	0	0	0	0	0	0	96.5	27.7	71.5	11.4123	0	4.47	5.5	4.2	240	no	Nerver	0	0
1651	1	2	2	0	2.44	1.94	3.57	63.65	303.3	43	0.802	7.27	20	0	0	0	0	0	0	80.2	20.5	56.9	10.6321	0	4.71	5.5	9.2	240	yes	Nerver	0	0
1652	0	3	3	1	3.61	1.84	10.35	129.06	303.3	44	1.242	4.83	18	1	1	1	1	1	1	115.8	32.6	85.8	12.5016	1	4.65	6.2	6.4	360	yes	mild	1	1
1653	0	3	3	0	2.51	1.32	7.85	160.89	458	42	1.287	5.77	17	0	0	0	0	0	0	107.4	25.4	73	12.5702	1	5.84	5.8	6.9	480	no	Nerver	0	1
1654	1	2	3	0	1.3	1.24	4.64	83.98	422.3	39	1.479	7.44	191	0	0	0	0	0	0	106.1	33	85.2	11.4946	0	3.8	5.7	8.6	360	yes	moderate	0	1
1655	0	4	2	0	0.81	1.71	2.86	33.59	297.4	43	0.948	7.33	13	0	0	0	0	0	0	105.1	35	84.8	11.4131	0	4.97	6.2	6.9	180	no	Nerver	0	0
1656	1	5	3	1	1.36	0.75	5.71	91.05	285.5	43	3.15	11.49	31	0	0	0	0	0	0	110.5	33.5	105.1	10.7786	0	5.15	8.9	7.5	240	yes	mild	0	0
1657	1	4	2	0	2.06	1.03	7.85	152.93	356.9	39	0.813	8.05	30	1	0	0	0	1	0	85.4	22.6	62.1	10.8371	1	4.53	7.6	9.3	480	yes	Nerver	1	1
1658	0	3	1	1	1.63	0.88	18.92	221	654.3	44	6.221	7.94	19	1	1	1	0	0	1	100	25.4	58.2	13.1081	1	4.32	6.5	7.4	180	no	Nerver	1	0
1659	0	2	1	1	1.36	1.11	9.28	72.49	321.2	44	0.994	10.32	21	0	0	0	0	0	0	98.3	33.7	74.2	11.4117	1	3.57	8.9	6.1	3	no	Nerver	0	0
1660	1	2	3	0	0.58	0.65	5	88.4	345	52	7.542	9.21	48	1	0	1	0	0	0	103.4	30.1	83.7	11.3021	1	5.77	7.6	7.9	480	no	moderate	1	1
1661	1	4	2	0	4.76	1.24	5.36	107.85	487.7	41	1.75	8.44	16	0	0	0	0	0	0	116.8	33.9	97.5	11.8288	1	4.55	6.6	5.2	1080	yes	mild	0	1
1662	1	1	2	1	3.92	2.02	4.28	61.88	297.4	43	1.761	6.61	26	0	0	0	0	0	0	148.1	45.9	127.5	13.116	1	6.15	6.7	8.1	120	no	heavy	0	0
1663	1	5	3	1	1.68	1.16	5	92.82	327.1	40	1.502	5.94	16	0	0	0	0	0	0	99	26.7	76.2	11.3412	1	4.34	6.4	5.5	240	no	Nerver	0	0
1664	1	3	3	0	1.39	1.01	4.28	95.47	220.1	41	1.66	6.94	17	1	1	0	0	1	1	123.2	35.5	89	13.0592	1	2.84	7.7	8.5	360	yes	mild	1	1
1665	1	3	3	1	1.31	1.27	6.07	86.63	356.9	40	1.535	6.61	29	0	0	0	0	0	0	106.4	27.5	72	12.5394	0	3.96	6	6.6	600	yes	mild	0	1
1666	1	3	3	1	4.96	0.91	4.64	85.75	362.8	44	3.703	6.44	16	0	1	1	1	0	0	133.6	39.4	113.3	12.5514	1	4.01	5.4	7	600	yes	Nerver	1	1
1667	1	4	2	0	2.75	1.37	4.64	114.92	255.8	42	0.474	7.88	18	0	0	0	0	0	0	125.4	34.9	114.2	11.7345	1	3.23	7.1	4.4	480	no	Nerver	0	1
1668	1	4	2	1	2.31	0.91	5.36	127.3	428.3	37	2.845	13.04	27	0	0	0	0	0	1	130.4	41.5	130.1	11.4324	1	3.93	7.1	7.1	480	no	heavy	0	1
1669	1	4	3	1	2.75	0.91	2.5	79.56	172.5	42	2.495	6.16	32	0	0	0	0	0	0	117.9	32.9	125.7	10.5159	0	4.55	9	4.4	360	yes	heavy	0	1
1670	1	4	1	0	2.31	1.34	2.86	66.3	303.3	44	2.36	6.72	25	0	1	0	0	1	1	97	23.9	73	11.353	1	4.97	6.9	5.9	720	yes	mild	1	1
1671	0	2	1	1	0.66	1.71	6.07	70.72	350.9	42	1.942	6.94	17	0	0	0	0	0	0	112.3	41.1	93.3	11.6262	1	7.09	7.1	8.4	360	yes	mild	0	1
1672	0	5	3	0	0.66	0.88	5.71	61	410.4	36	3.218	7.16	18	0	0	0	0	0	1	147.6	47.5	134.6	12.7222	0	5.48	6.9	11.5	540	no	mild	0	1
1673	1	4	3	1	5	1.5	4.64	111.38	398.5	45	1.118	7.05	35	1	0	1	0	0	0	110	26	86.5	11.8273	1	3.15	7.1	9.9	540	yes	mild	1	1
1674	0	4	3	0	0.98	1.68	7.85	140.56	350.9	41	0.926	3.55	21	0	0	0	0	0	1	96.6	26.7	68.5	11.6716	1	3.83	6.8	5.6	300	no	Nerver	0	0
1675	0	5	1	0	2.5	1.14	6.43	74.26	350.9	40	1.355	5.88	18	0	0	0	0	0	0	76.9	17.6	37.4	12.5745	0	4.06	5.2	6.1	720	no	mild	0	1
1676	0	4	3	0	1.01	2.35	3.21	70.72	416.4	40	0.914	7.83	28	0	0	0	0	0	0	122.1	41.2	106.7	11.8204	1	7.29	7.2	8	720	no	Nerver	0	1
1677	1	3	2	0	0.98	1.01	8.57	73.37	226	43	2.45	16.82	18	0	0	0	0	1	1	95.2	22.8	65.5	11.763	0	4.22	8.2	9.1	240	yes	mild	1	0
1678	0	1	1	0	0.27	1.45	5.71	45.08	220.1	41	2.721	4.55	51	0	0	0	0	0	0	108.1	37.9	83.9	11.8017	1	5.9	6	8.1	120	no	Nerver	0	0
1679	0	4	2	0	0.7	1.53	6.43	111.38	309.3	44	0.429	9.66	20	0	0	0	0	0	0	90.2	24.7	67.7	10.9626	1	4.63	7.5	6.4	120	yes	mild	0	0
1680	1	1	1	1	0.87	1.24	4.28	76.91	261.7	39	1.129	7.16	23	0	0	0	0	0	0	102.3	26.9	74.7	11.8363	1	3.65	6.5	10.5	120	yes	mild	0	0
1681	0	3	3	1	5	2.46	4.64	65.42	303.3	43	0.565	7.88	18	0	0	0	0	0	0	88.4	24.2	61.7	11.2541	1	6.03	5.2	5.9	300	yes	heavy	0	0
1682	0	4	3	0	0	1.19	4.64	105.2	392.6	38	1.942	7.55	15	0	0	0	0	0	0	102.1	29.5	80.5	11.3796	1	4.94	7.5	7.8	180	yes	Nerver	0	0
1683	1	4	1	0	0.73	0.96	5	94.59	214.1	37	3.76	25.98	30	0	0	0	0	1	1	98.2	29.4	84.8	10.6638	1	3.44	11.1	6.3	480	yes	mild	1	1
1684	0	4	3	1	0.44	1.99	7.85	111.38	606.7	39	6.48	5.94	32	0	0	0	0	0	1	114.2	33.2	78.3	12.9058	1	10.06	9.2	11.3	420	yes	mild	0	1
1685	1	2	2	0	0.43	0.54	2.86	70.72	380.7	38	2.574	6.94	17	0	0	0	0	0	0	151	48.4	137.3	12.8867	1	3.96	6.4	7.4	480	yes	mild	0	1
1686	0	4	3	0	1.48	1.22	7.14	99.89	374.7	39	2.585	6.22	15	0	0	0	0	0	0	99	29.4	81.8	10.9461	1	4.91	6.1	7.3	240	yes	mild	0	0
1687	1	3	3	1	4.3	0.75	8.93	108.73	481.8	43	3.522	8.88	30	1	1	0	1	0	0	130	36.2	113.4	12.2078	1	3.52	6.8	8.1	720	yes	mild	1	1
1688	0	3	3	1	1.16	0.96	5	73.37	404.5	41	1.445	5.22	37	0	0	0	0	0	0	99.8	35.2	83	10.9545	1	4.78	5.5	8.4	240	no	mild	0	0
1689	1	4	3	0	1.34	0.78	3.57	67.18	333.1	35	3.771	5.88	50	0	0	0	0	0	1	98.5	26.2	72.5	11.5682	1	4.29	6.7	4.9	600	yes	mild	0	1
1690	0	3	3	1	5	1.42	6.07	78.68	404.5	42	1.773	5.11	24	0	0	0	0	0	0	115.3	33.8	93.2	11.9432	1	5.35	5.7	5.9	300	no	mild	0	0
1691	0	2	2	1	2.02	1.14	3.57	51.27	208.2	40	3.692	13.27	13	0	0	0	0	0	0	91	26.5	65	11.2872	1	7.47	9.6	6.9	30	yes	Nerver	0	0
1692	0	5	2	0	3.09	1.29	7.14	67.18	434.2	42	2.416	4.77	19	0	0	0	0	0	0	95.4	27.3	65.5	11.7877	1	4.27	6.1	8.9	480	no	Nerver	0	1
1693	0	1	2	0	2.75	1.4	2.5	64.53	368.8	35	1.355	7.83	18	0	0	0	0	0	0	144.2	52.6	138.9	12.2353	0	4.84	8.3	10.2	420	no	mild	0	1
1694	0	2	2	1	0.89	1.22	5.36	57.46	303.3	44	2.416	6.99	15	0	0	1	0	0	0	94.2	26.3	64.4	11.7384	1	5.38	7.3	9.8	60	no	mild	1	0
1695	0	3	2	1	1.64	0.85	2.86	44.2	261.7	40	4.313	10.49	14	0	0	0	0	0	0	115.7	32	88.6	12.2918	0	4.63	8.7	10.4	120	yes	mild	0	0
1696	1	4	1	1	1.82	1.81	9.28	112.27	309.3	38	1.005	7.77	21	0	0	0	0	0	1	108.4	28.3	87	11.6217	0	4.24	6	4.3	300	yes	mild	0	0
1697	0	2	2	0	2.2	0.93	12.85	137.9	458	41	5.103	5.83	23	0	0	0	0	0	1	116.5	35.2	88.1	12.4119	1	4.4	6.8	10.4	360	yes	Nerver	0	1
1698	1	4	2	0	3.54	1.4	3.93	113.15	458	45	2.145	5.44	22	0	0	0	0	0	0	99.5	27.7	96.8	10.1131	1	3.85	6.2	8.3	300	yes	mild	0	0
1699	1	3	2	0	0.56	0.96	5.36	84.86	291.5	42	3.353	17.76	29	0	0	0	0	0	0	106.5	29	88.6	11.3144	0	4.11	10.9	8.9	600	yes	mild	0	1
1700	1	4	1	0	5	2.35	11.07	197.13	511.5	37	0.881	5.22	15	0	0	0	0	0	0	91.9	22	65.2	11.3813	1	6.57	5.3	8.3	300	no	mild	0	0
1701	1	5	2	0	3.49	0.7	5.36	93.7	416.4	42	9.348	13.88	25	0	0	1	1	0	1	96.4	24.4	72.6	11.3138	1	6.15	12.1	11.7	300	yes	heavy	1	0
1702	0	4	3	0	4.92	1.58	4.28	73.37	362.8	41	0.926	7.33	24	0	0	0	0	0	0	103	33.3	82.8	11.3194	1	5.59	6.4	5.9	480	no	mild	0	1
1703	0	5	2	1	1.61	1.24	3.93	48.62	362.8	42	2.461	7.66	25	0	0	0	0	0	0	101.4	29.5	75.2	11.6931	0	6.05	7.9	8.1	60	no	Nerver	0	0
1704	0	3	2	1	0.86	2.04	5.36	68.07	178.4	44	5.227	29.2	16	0	0	0	0	0	0	83	20.5	54.7	11.2224	0	4.91	6.9	8.4	420	no	Nerver	0	1
1705	0	4	3	0	2.97	0.83	4.64	87.52	315.2	40	5.848	12.82	19	0	0	0	0	1	0	113.7	34.1	93.9	11.7335	0	5.72	10.9	6.4	180	yes	Nerver	1	0
1706	0	4	3	1	5	1.29	3.57	58.34	291.5	45	1.073	6.38	41	0	0	0	0	0	0	119.9	40.9	100.4	11.9661	1	4.6	7.6	7.4	480	no	Nerver	0	1
1707	1	4	3	1	5	0.7	4.64	88.4	368.8	42	4.9	9.21	22	1	1	0	1	0	0	124.5	37.7	122.3	11.2579	1	3.23	7.6	4.4	180	no	Nerver	1	0
1708	0	2	1	1	0.56	0.83	3.93	53.04	297.4	39	8.242	16.88	12	1	0	0	0	0	1	90.2	28.1	58.1	11.8336	1	7.71	11.2	9.2	120	no	mild	1	0
1709	1	2	3	0	0.92	0.91	4.64	79.56	350.9	45	0.937	6.94	25	0	0	0	0	0	0	98.4	28.4	84.9	10.6793	0	3.75	6.7	4.6	360	yes	mild	0	1
1710	0	4	2	1	0.75	1.89	5	71.6	339	43	1.727	5.22	28	0	0	0	0	0	0	90.3	22.6	57.8	11.8775	1	5.53	6.1	5.6	120	no	mild	0	0
1711	0	5	3	1	4.23	1.71	3.57	54.81	297.4	41	0.61	6.27	21	0	1	0	0	0	0	70.5	19	40.2	11.1193	0	3.26	6.1	6.7	120	no	Nerver	1	0
1712	0	5	1	1	3.22	1.42	5	60.11	463.9	41	1.445	5.33	14	0	0	0	0	1	0	110.6	34.2	79.2	12.4278	0	4.22	5.9	8.6	420	no	Nerver	1	1
1713	1	3	1	1	0.9	0.8	5.71	87.52	410.4	43	3.647	6.11	21	1	0	0	1	1	1	110.8	30.1	91.4	11.5896	1	4.97	6	9.1	480	yes	mild	1	1
1714	1	3	3	1	5	1.63	3.93	86.63	166.5	46	1.603	6.66	46	0	0	0	0	0	0	104	25.2	79.1	11.6935	1	3.98	5.3	5.2	480	yes	moderate	0	1
1715	1	4	2	1	1.57	1.06	5	122.88	368.8	40	1.411	9.27	47	0	0	0	0	0	0	106.7	31.2	95.1	10.9414	1	5.04	5.3	4	240	yes	mild	0	0
1716	0	2	2	0	0.52	1.03	2.86	45.97	243.9	39	1.885	6.38	11	0	0	0	0	0	0	138.4	46.9	130	12.1385	1	3.8	6.8	13.1	60	no	heavy	0	0
1717	1	3	3	1	2.72	0.72	7.14	91.05	333.1	42	7.045	8.83	32	0	1	1	0	0	0	116.9	38.7	107.1	11.2959	0	5.09	7.5	7.1	540	no	Nerver	1	1
1718	0	3	1	0	0.93	0.93	5.36	99.89	452	39	1.581	8.33	13	1	1	1	1	0	1	108.5	30.3	71	12.8766	0	5.25	7.3	10.7	480	yes	Nerver	1	1
1719	1	4	3	1	4.3	1.16	5.71	94.59	416.4	39	0.813	4.94	32	0	0	0	0	0	0	111.7	29.9	108.1	10.7434	0	3.83	5.9	8.4	720	no	mild	0	1
1720	0	5	3	1	5	1.63	3.93	62.76	243.9	48	3.308	6	22	0	0	0	0	0	0	97.5	27.5	64.7	12.1214	1	5.82	6.8	6.3	240	no	Nerver	0	0
1721	0	3	3	1	2.71	1.32	6.07	68.95	350.9	41	1.49	6.66	37	0	0	0	0	0	0	131	47	105.1	12.7782	1	4.47	5.6	7.9	480	no	Nerver	0	1
1722	0	4	3	1	4.35	1.66	6.07	75.14	273.6	40	0.813	5.72	24	0	0	0	0	0	0	84.8	22.3	56.8	11.2518	1	4.55	6.7	8.8	300	yes	mild	0	0
1723	1	1	1	1	1.89	1.01	2.86	63.65	380.7	42	1.434	11.21	58	0	0	0	0	0	0	125.5	36.2	116	11.6524	0	5.53	9.3	6.6	60	yes	moderate	0	0
1724	1	4	3	0	3.05	0.96	4.64	87.52	481.8	43	1.547	6.11	28	0	0	0	0	0	0	134.2	37.8	121.3	12.1849	1	4.19	6.2	5.5	360	yes	moderate	0	1
1725	0	4	3	0	4.66	1.4	5.36	119.34	446.1	39	0.7	4.61	21	0	0	0	0	0	0	122.2	42.6	124.5	10.9518	0	3.75	5.9	6.4	660	yes	mild	0	1
1726	0	5	3	0	5	0.98	6.78	52.16	362.8	40	8.637	10.38	24	0	0	0	0	0	0	104.2	30.9	75.7	11.9762	0	6.47	6.8	7.1	360	no	Nerver	0	1
1727	0	2	1	0	0.77	1.4	7.85	69.84	237.9	41	0.7	5.55	26	0	0	0	0	0	0	130.7	48	114.7	12.2038	0	3.44	5.7	6	300	no	mild	0	0
1728	1	3	1	1	1.26	1.06	6.07	80.44	362.8	43	1.874	7.77	22	0	0	0	0	0	0	130.8	39.9	104.8	12.7769	1	4.06	7	7.4	600	yes	mild	0	1
1729	1	2	1	1	1.02	1.45	5.71	83.1	214.1	40	1.614	29.2	17	0	0	0	0	0	1	95.4	27.8	69.1	11.4765	0	6.28	13.4	6	240	yes	moderate	0	0
1730	0	4	2	0	1.38	1.06	3.57	76.91	368.8	39	1.739	8.33	25	0	0	0	0	0	0	91	25.2	68.8	10.971	1	2.74	7.1	5	180	no	Nerver	0	0
1731	0	4	3	1	3.35	1.76	7.85	61	291.5	41	1.976	7.22	14	0	0	0	0	0	0	99.7	31.3	73.7	11.6135	1	6.62	6.3	7.5	420	no	mild	0	1
1732	1	1	1	1	4.56	1.11	13.57	136.14	463.9	39	0.802	6.38	66	0	0	0	0	0	1	112.7	32.5	84.3	12.2747	1	3.36	6.9	7.3	480	yes	mild	0	1
1733	1	4	2	0	2.97	1.03	3.93	85.75	261.7	41	1.705	17.87	23	0	0	0	0	0	0	109.4	30.2	95.7	11.1831	0	5.38	11.5	3.2	600	yes	mild	0	1
1734	1	4	3	1	2.3	2.2	6.78	88.4	392.6	38	0.7	5.5	25	0	0	0	0	0	1	176	55.7	180.2	13.111	1	4.34	6	4.9	360	yes	heavy	0	1
1735	0	1	1	0	1.25	1.32	5	62.76	249.8	37	1.987	16.99	24	0	0	0	0	0	1	131.1	49	111.1	12.4379	1	5.43	10.2	8.6	360	yes	Nerver	0	1
1736	0	2	1	1	2.05	1.34	3.57	53.92	291.5	46	1.016	6.44	20	0	0	0	0	0	0	95.7	27.3	56.6	12.7205	1	3.47	6.2	6.8	120	no	Nerver	0	0
1737	1	3	1	1	1.13	0.93	7.85	104.31	487.7	41	0.824	6.88	17	1	1	1	1	0	1	119.3	33.2	107.1	11.5278	1	4.29	7.8	9	360	no	mild	1	1
1738	1	4	3	1	3.67	1.53	4.28	114.92	285.5	46	0.734	6.05	19	0	0	0	0	0	0	90.3	24.4	73	10.5688	1	5.02	6.3	4.6	600	no	mild	0	1
1739	1	3	3	1	1.1	0.75	3.93	56.58	345	40	1.648	6.66	21	0	0	0	0	0	1	151.8	51.5	154.7	12.2047	0	5.09	8.5	10	300	yes	mild	0	0
1740	1	3	3	1	4.86	1.19	6.07	69.84	333.1	37	0.824	8.83	37	0	0	0	0	0	1	109.8	34.1	106.2	10.6547	1	3.34	6.2	4	480	no	heavy	0	1
1741	0	3	2	1	2.31	2.02	3.57	71.6	214.1	44	0.813	5.72	15	0	0	0	0	0	0	86.7	22.3	59.7	11.221	0	4.5	5.9	7.3	180	yes	Nerver	0	0
1742	0	5	1	1	1.08	1.37	9.64	97.24	273.6	41	0.847	5.44	29	0	0	0	0	0	0	76	21.5	44.5	11.3929	1	3.52	6.4	6.4	240	no	Nerver	0	0
1743	1	4	3	1	5	1.37	7.5	81.33	416.4	39	0.553	5.38	20	0	0	0	0	0	0	132.3	40	120.8	12.0372	1	4.32	6.2	5.9	240	yes	Nerver	0	0
1744	1	2	1	0	1.02	0.8	12.85	161.77	452	45	1.242	12.1	24	1	1	1	1	0	0	108.8	30.2	87.8	11.6113	1	2.66	6.7	6.2	420	no	Nerver	1	1
1745	1	2	1	0	0.58	0.88	7.85	95.47	303.3	45	2.834	12.71	21	0	0	0	1	0	0	116.4	32.1	85.4	12.5958	0	4.19	8.9	8.6	240	yes	Nerver	1	0
1746	1	5	3	1	5	1.11	6.78	84.86	493.7	47	0.802	4.94	20	0	0	0	0	0	1	82.2	23.4	66.1	10.1105	1	3.72	7.2	5.3	4	no	mild	0	0
1747	0	1	3	0	1.98	1.03	2.14	56.58	362.8	41	1.513	8.16	26	0	0	0	0	0	0	124.9	36.2	100.1	12.4838	1	4.4	5.5	12	420	yes	moderate	0	1
1748	1	4	1	0	1.54	0.8	6.78	143.21	547.2	42	1.208	8.72	12	0	0	0	0	0	0	100	24.8	81.4	11.0838	0	4.01	7.3	6.9	180	yes	mild	0	0
1749	1	4	2	0	0.19	1.14	2.86	122.88	356.9	40	1.423	13.27	34	0	0	0	0	0	0	103	34.5	105	10.0518	1	4.01	10.7	5.7	480	no	Nerver	0	1
1750	0	4	2	1	1.85	1.6	4.64	59.23	297.4	41	0.937	6.05	15	0	0	0	0	0	0	103	31.8	83.6	11.2651	1	5.38	6.8	6.6	360	yes	mild	0	1
1751	1	3	3	1	1.65	1.03	4.28	86.63	297.4	44	2.732	6.94	29	0	0	0	0	0	0	120.8	35.6	111.9	11.4196	0	5.87	6.9	8.4	720	yes	mild	0	1
1752	1	1	1	1	1.33	0.88	5.36	79.56	303.3	41	4.651	15.32	16	0	0	0	0	0	0	117.2	32.5	96.7	11.9183	0	5.61	9.3	5.4	240	yes	moderate	0	0
1753	0	1	2	1	2.58	1.32	6.78	81.33	416.4	39	2.168	5.61	89	0	0	0	0	0	0	108.6	36	88.5	11.544	1	5.33	6.2	9.3	480	yes	mild	0	1
1754	0	4	3	0	4.06	1.71	3.93	61	243.9	40	1.761	23.26	20	0	0	0	0	0	0	128.6	43	120.4	11.72	1	4.24	7.6	6.6	480	no	Nerver	0	1
1755	0	3	2	1	4.27	1.37	2.86	59.23	499.6	41	0.745	6.38	18	0	0	0	0	0	0	102.2	27	71.1	12.1204	1	3.57	8.9	12.4	300	yes	mild	0	0
1756	0	4	3	0	2.72	1.47	8.57	101.66	345	44	1.31	5.66	24	0	0	0	0	0	1	123.1	33.6	90.6	12.9328	1	3.54	6.1	7.1	480	no	Nerver	0	1
1757	0	5	1	0	0.88	2.43	5.71	89.28	374.7	43	1.163	5.33	14	0	0	0	0	0	0	82.4	22.6	52.4	11.3831	1	5.3	6.1	3.5	30	no	Nerver	0	0
1758	1	4	2	0	3.31	1.19	3.93	92.82	291.5	42	1.547	6.66	22	0	0	0	0	0	1	92.7	29.9	72.5	10.8871	0	3.88	8.2	8.3	180	yes	mild	0	0
1759	1	3	3	0	4.77	1.24	3.57	83.98	440.2	49	2.823	8.16	54	0	0	0	0	0	0	117.1	37.3	94	12.0779	0	6.21	6	9.2	780	no	mild	0	1
1760	1	5	3	1	5	1.14	3.21	89.28	261.7	44	2.563	10.44	22	0	0	0	0	0	0	100.7	25.2	73.3	11.7619	1	3.21	7.8	5.9	840	no	Nerver	0	1
1761	1	4	2	1	0.98	1.11	2.86	83.98	333.1	43	1.569	7.99	52	0	0	0	0	0	0	115.5	34.1	101	11.4927	0	6.78	6.2	6.4	360	no	Nerver	0	1
1762	1	5	3	1	4.76	1.01	6.07	80.44	481.8	39	2.653	7.05	22	1	0	0	0	1	1	138	41.4	128.5	12.1738	1	4.68	10.1	6.6	660	yes	mild	1	1
1763	1	4	2	1	0.86	1.6	3.57	98.12	410.4	43	1.106	5.66	21	0	0	0	0	0	0	92.8	28.7	84.4	10.1013	0	4.78	6.6	4.9	360	yes	moderate	0	1
1764	1	5	1	1	0.26	0.98	3.93	84.86	392.6	43	1.547	6.33	13	0	0	0	0	0	0	101.3	25.4	79.5	11.3612	0	4.37	6.8	7.2	240	yes	mild	0	0
1765	1	1	2	1	0.89	1.01	6.07	67.18	350.9	47	1.31	4.83	57	0	0	0	0	0	0	96	31.3	78.6	10.8283	0	5.87	6.2	9.4	60	yes	moderate	0	0
1766	1	5	3	1	2.34	0.85	3.93	73.37	362.8	42	1.423	6.72	16	0	0	0	0	0	0	90.1	27.6	72.5	10.5817	0	2.79	7.6	7.8	180	yes	mild	0	0
1767	1	4	2	0	4.76	1.32	8.93	218.35	553.2	43	1.14	5.38	12	0	0	0	0	0	1	110.7	27.2	81	12.3	0	3.9	7.4	5.8	300	yes	Nerver	0	0
1768	0	4	2	0	1.34	1.68	5.71	79.56	267.7	41	3.455	11.21	21	0	0	0	0	0	0	93.5	25.8	70.7	11.1199	1	8.61	13.4	6.4	300	yes	mild	0	0
1769	1	3	2	1	2.04	1.29	5.71	69.84	374.7	42	2.495	7.16	21	0	0	0	0	0	0	104	27.7	90.2	10.9504	0	5.28	7.1	8.2	360	yes	Nerver	0	1
1770	1	1	1	1	1.07	0.88	3.57	69.84	374.7	40	4.381	6.88	32	0	0	0	0	0	0	103.8	32.7	94.9	10.6553	1	5.17	7.7	8.9	180	yes	heavy	0	0
1771	1	4	3	1	2.39	1.11	6.43	129.06	333.1	41	1.908	5.94	16	0	0	0	0	0	0	115	30.2	103.6	11.2984	1	3.93	6.3	6.8	480	yes	mild	0	1
1772	1	1	1	1	1	0.83	10.71	115.8	481.8	41	4.674	10.27	25	0	0	0	0	0	0	91	26.5	69.6	10.9078	0	5.51	8	9.8	120	no	mild	0	0
1773	0	5	2	1	3.06	1.11	3.21	45.08	273.6	43	1.31	8.22	26	0	0	0	0	0	0	93.1	29.7	57.7	12.2564	0	3.72	6.9	10.9	120	no	mild	0	0
1774	1	3	3	1	1.07	0.8	6.07	65.42	255.8	44	1.976	15.27	21	0	0	0	0	0	1	120.1	33.7	107	11.6105	1	4.29	10.1	9.1	240	no	Nerver	0	0
1775	0	5	2	1	1.65	1.19	10.71	111.38	321.2	42	2.721	12.1	23	1	1	0	0	0	1	129.7	44	94.8	13.321	1	4.84	7.8	12.1	480	yes	mild	1	1
1776	0	3	3	1	5	1.37	10.35	124.64	499.6	38	1.885	5.61	12	0	1	1	0	0	0	105.2	30.8	90.3	11.0706	1	4.24	6.2	7.2	660	yes	mild	1	1
1777	0	2	1	1	1.02	1.58	8.93	58.34	303.3	40	0.903	6.72	14	0	0	0	0	0	1	95.5	28.9	63.3	12.0033	0	3.72	8.3	9.1	240	no	Nerver	0	0
1778	0	2	2	0	1.29	1.19	2.5	66.3	297.4	41	4.098	17.93	194	0	0	0	0	0	0	132.5	48.3	118.4	12.177	0	7.03	8.6	11.1	300	yes	mild	0	0
1779	0	5	2	1	1.83	0.96	3.93	54.81	291.5	45	18.12	12.49	21	0	0	0	0	0	0	90.6	27.2	62.9	11.4236	1	4.89	6.2	7.3	120	no	Nerver	0	0
1780	0	4	3	0	3.64	1.06	1.07	83.1	243.9	40	1.558	8.16	17	0	0	0	0	0	0	90	25.6	68.1	10.9061	0	5.33	8.4	8.9	240	yes	Nerver	0	0
1781	0	3	3	1	3.04	1.19	3.93	78.68	243.9	37	1.75	11.82	13	0	0	0	0	0	0	86.3	26.6	72.1	10.1635	0	5.15	6.5	5.7	8	no	Nerver	0	0
1782	1	4	2	0	0.83	1.24	5.36	102.54	386.6	48	2.303	5.72	43	0	0	0	0	0	0	88.7	21.6	73.2	10.3674	1	5.77	6.6	7.2	300	no	mild	0	0
1783	0	3	2	0	2.2	1.06	2.14	82.21	232	42	5.634	27.7	20	0	0	0	0	0	1	103.4	31.7	74.3	11.9957	0	4.99	10.9	5.7	180	yes	Nerver	0	0
1784	1	4	3	0	2.02	1.24	3.57	83.98	303.3	50	1.535	6.33	19	0	0	0	0	0	0	100.6	29.5	90.4	10.5807	1	4.97	5.3	6.8	180	no	mild	0	0
1785	0	1	3	1	0.5	1.27	3.93	60.11	297.4	40	2.563	6.44	18	0	0	0	0	0	0	95.5	29	70.1	11.4063	0	4.84	6	8.7	180	no	moderate	0	0
1786	1	4	3	0	2.16	0.98	4.28	109.62	315.2	44	1.637	9.27	61	0	0	0	0	0	0	122	35.2	106.5	11.8218	0	6.44	8.1	4.9	720	yes	mild	0	1
1787	1	4	2	1	0.68	1.71	25.7	330.62	535.3	41	0.756	17.87	24	1	0	0	1	1	1	107.8	31.4	87.2	11.5441	1	4.84	9.7	6.9	360	yes	Nerver	1	1
1788	1	5	3	1	1.64	1.45	6.07	68.95	279.6	49	0.96	14.21	30	0	0	0	0	0	0	89	22.2	60.8	11.414	0	6.31	9.9	7.6	180	no	mild	0	0
1789	0	2	2	1	1.7	1.45	5.36	72.49	232	44	2.664	5.22	27	0	0	0	0	0	0	87.2	24.1	50.2	12.3074	0	5.02	5.7	5.9	360	no	mild	0	1
1790	0	3	2	0	1.24	1.55	5.36	99.89	362.8	39	2.077	4.83	17	0	0	0	0	0	0	127.3	41.1	107.3	12.2893	1	5.12	5.1	9.4	300	no	Nerver	0	0
1791	0	4	2	0	0.74	0.93	6.07	106.08	487.7	42	1.456	7.33	18	0	0	1	0	0	0	123.5	37.8	101.8	12.2403	1	4.32	7.6	7.8	240	yes	Nerver	1	0
1792	0	1	2	1	1.03	1.14	3.93	50.39	243.9	42	1.468	4.55	106	0	0	0	0	0	0	101.5	42.7	93.2	10.5138	0	4.45	6.9	7.5	360	no	Nerver	0	1
1793	1	4	3	0	2.15	1.63	10	182.99	386.6	37	0.948	12.93	23	0	0	0	0	0	1	102.8	24.3	79.7	11.515	0	3.83	7.6	3.5	120	yes	mild	0	0
1794	0	4	3	1	5	1.63	4.64	50.39	273.6	42	0.926	4.83	20	0	0	0	0	0	0	117.5	31.7	95.4	12.0299	1	4.27	5.1	6.1	180	no	Nerver	0	0
1795	1	3	3	1	0.73	1.71	5	99.89	339	42	1.423	6.49	24	0	0	0	0	0	1	104.7	31.5	91	10.9755	0	4.5	7.2	5	180	no	mild	0	0
1796	1	1	3	0	1.5	0.83	3.21	46.85	232	48	8.343	11.71	30	0	0	0	0	0	0	105.7	30.2	93.8	10.9137	1	5.61	8.2	8.2	120	yes	moderate	0	0
1797	1	4	2	0	0.82	1.4	6.43	111.38	541.3	39	0.881	6	22	0	0	0	0	0	0	152.9	42.1	150.9	12.4469	1	4.53	6.6	7.1	720	no	heavy	0	1
1798	0	1	2	1	0.61	1.06	2.86	62.76	350.9	42	1.818	7.55	20	0	0	0	0	0	0	114	37	87.6	12.1802	0	5.09	5.6	9.4	360	yes	moderate	0	1
1799	0	2	1	1	0.66	1.78	3.21	53.04	148.7	39	1.039	5.44	19	0	0	0	0	0	0	91.1	24.3	57.5	12.0139	0	6.7	5.5	5.8	480	no	Nerver	0	1
1800	0	1	1	1	0.81	1.45	7.14	58.34	267.7	43	1.185	6.44	34	0	0	0	0	0	0	90.4	27.9	61.8	11.4994	0	7.11	5.5	6.3	180	no	Nerver	0	0
1801	1	3	3	0	1.93	0.72	4.28	125.53	577	42	3.387	6.55	30	0	0	0	0	0	0	156.5	47.1	156.1	12.526	1	4.6	7.9	7.8	600	no	mild	0	1
1802	1	4	3	1	3.14	1.89	3.93	83.1	565.1	44	2.145	5.61	15	0	0	0	0	0	0	87	22.1	69.2	10.4584	0	6.7	6.1	5	960	yes	heavy	0	1
1803	0	5	2	1	0.78	1.4	3.57	33.59	255.8	44	1.637	10.88	26	0	0	0	0	0	0	80.3	24.6	58.1	10.5348	1	6.83	11.1	5.3	120	no	mild	0	0
1804	1	4	3	1	5	1.16	4.64	86.63	214.1	38	1.581	7.27	18	0	1	0	1	0	1	121.2	37.1	136.8	10.3624	1	4.09	6.5	9.6	600	no	mild	1	1
1805	0	2	1	0	0.73	1.5	5.36	83.1	309.3	44	1.185	11.66	21	0	0	0	0	0	0	98	29.9	69.3	11.7722	1	3.88	7.8	7.1	30	no	Nerver	0	0
1806	1	5	2	1	1.61	2.15	4.28	53.92	434.2	48	2.631	7.88	76	0	0	0	0	0	0	94.7	27.2	76.8	10.8061	1	10.68	6.4	5.1	360	yes	mild	0	1
1807	1	2	3	0	1.84	1.06	5.36	119.34	297.4	47	2.258	7.66	32	1	1	1	1	0	0	97.2	26.6	76.3	11.1277	1	4.01	6	5.6	120	no	Nerver	1	0
1808	1	5	2	1	0.89	0.78	2.5	78.68	505.6	45	2.1	7.72	87	0	0	0	0	0	0	126.7	39.5	118	11.6637	1	4.97	6.8	8.3	180	yes	mild	0	0
1809	1	5	2	1	1.33	0.85	8.21	164.42	588.9	36	1.344	7.11	17	0	0	0	0	0	0	104.9	29.5	71.7	12.3884	1	4.65	6.4	8.1	120	yes	mild	0	0
1810	1	1	1	1	0.66	0.98	4.64	69.84	410.4	44	2.552	7.38	21	0	0	0	0	0	1	114.1	32.4	96.2	11.6332	1	5.4	7.7	11.3	600	yes	mild	0	1
1811	1	3	2	0	1.29	0.8	14.28	198.02	475.8	39	3.037	10.55	15	0	0	1	0	0	0	124.2	34.2	98.7	12.5015	1	3.9	7.8	5.6	900	yes	mild	1	1
1812	0	1	1	0	1.62	1.27	5.71	76.91	237.9	39	3.218	12.88	16	1	1	0	1	0	1	96.9	29.5	68.7	11.6908	1	5.33	11.1	10.2	360	yes	Nerver	1	1
1813	0	5	2	0	1.89	1.11	4.28	45.08	243.9	42	4.11	9.55	24	0	0	0	0	0	0	88.3	24.3	58.3	11.5645	1	4.76	6.6	6.2	180	no	Nerver	0	0
1814	0	3	3	0	0.22	0.7	4.64	65.42	315.2	40	7.226	11.55	17	0	0	0	0	0	1	102	26.2	70.1	12.1826	1	5.17	7.9	7.5	360	yes	mild	0	1
1815	0	4	3	0	1.96	1.24	3.57	58.34	345	45	9.506	10.94	16	0	0	0	0	0	0	141.4	49.2	129	12.4496	0	7.65	7.3	5.5	360	yes	mild	0	1
1816	1	5	3	1	5	1.37	3.21	93.7	208.2	45	1.919	11.27	23	0	1	0	1	0	0	101	28.6	73.6	11.7729	1	3.47	7.7	7.9	300	yes	mild	1	0
1817	1	4	3	1	5	0.91	17.14	525.98	481.8	39	1.084	8.6	17	0	0	0	0	0	1	134.9	42.5	145.3	11.1913	1	3.78	6.7	8.2	840	no	mild	0	1
1818	1	5	2	1	0.96	1.16	4.28	75.14	392.6	43	1.276	7.16	89	0	0	0	0	0	0	126.1	38.4	121.3	11.4495	0	4.89	6.7	7.7	300	no	Nerver	0	0
1819	0	3	2	0	1.29	1.24	7.14	71.6	356.9	43	1.434	4.44	13	0	0	0	0	0	0	103	27.3	77.7	11.6849	1	3.36	6	7.6	480	no	mild	0	1
1820	1	3	2	1	1.32	1.01	5.36	96.36	339	43	1.739	7.72	21	0	1	0	0	0	0	108	25.6	71.8	12.7456	1	4.24	6.3	6.1	360	yes	mild	1	1
1821	1	1	1	0	1.65	1.47	6.43	113.15	345	41	0.508	8.77	10	0	0	0	0	0	0	86.6	21.6	58.4	11.3321	0	3	7.1	6.2	60	no	mild	0	0
1822	1	3	2	1	3.3	1.01	7.5	69.84	303.3	46	0.734	7.11	14	0	0	0	0	0	1	105.1	23.9	77.5	11.9386	0	2.17	6.1	14.5	600	yes	Nerver	0	1
1823	1	1	1	1	1.85	1.11	4.64	73.37	309.3	44	1.445	6.11	23	0	0	0	0	0	0	101.5	29	78.3	11.4706	1	3.75	7.5	9.6	120	no	mild	0	0
1824	0	3	3	0	2.17	0.96	3.57	59.23	255.8	42	2.902	5.05	16	0	0	0	0	0	0	112	31.9	91.9	11.6832	0	5.95	6.4	8.9	480	yes	moderate	0	1
1825	0	2	3	1	3.3	0.78	5	62.76	291.5	37	0.926	6.49	12	0	0	0	0	0	1	110	36.9	86.5	11.8273	1	3.59	9.3	8.6	600	no	Nerver	0	1
1826	0	1	3	1	1	1.27	5.71	59.23	202.2	38	1.976	15.32	17	0	0	0	0	0	0	84.2	24.8	52.5	11.6207	0	5.92	10.6	5.6	120	no	mild	0	0
1827	1	5	2	0	0.67	1.32	3.57	75.14	297.4	39	0.881	11.93	26	0	0	0	0	0	0	96	29.7	83.1	10.531	1	6.28	9.6	4.7	180	yes	heavy	0	0
1828	0	3	3	0	4.89	1.19	4.28	61	297.4	44	1.739	6.94	25	0	0	0	0	0	0	113.3	39	105.9	11.0099	1	5.28	6.6	5.3	480	no	mild	0	1
1829	1	1	2	1	1.36	0.65	5.36	74.26	315.2	46	4.234	7.27	33	0	0	0	0	0	0	117.6	32.5	96.7	11.959	1	3.47	6.6	5.5	360	yes	moderate	0	1
1830	1	4	2	0	0.71	1.03	6.07	83.98	327.1	38	2.111	5.88	15	0	0	0	0	0	0	100.8	27.9	82.2	11.1179	1	4.91	6.8	6.5	120	yes	mild	0	0
1831	1	3	2	1	0.73	0.62	4.28	82.21	386.6	42	6.469	7.66	66	1	1	0	1	0	0	100	27.8	78.2	11.3083	1	4.42	6	8.4	240	yes	mild	1	0
1832	1	3	3	1	0.87	1.32	4.28	80.44	130.9	42	0.135	7.77	20	0	0	0	0	0	0	88.7	26.3	82	9.79528	0	6.34	5.5	7.4	180	yes	mild	0	0
1833	0	5	3	0	0.6	0.98	6.78	80.44	410.4	32	2.427	7.05	122	0	0	0	0	0	0	103.5	29.7	67.1	12.6351	0	4.47	7.6	7.5	420	no	Nerver	0	1
1834	0	2	2	0	5	3.23	4.28	53.92	297.4	40	0.734	4.66	24	0	0	0	0	0	0	98.9	31.9	86	10.6647	0	6.39	5.5	3.5	600	yes	heavy	0	1
1835	1	3	3	1	2.04	1.4	4.28	64.53	279.6	40	1.027	6.77	51	0	0	0	0	0	0	97.5	25.5	75.5	11.221	0	4.42	5.7	4.7	60	yes	mild	0	0
1836	0	2	1	0	1.07	1.06	4.28	83.1	190.3	37	2.01	13.27	18	1	0	0	1	1	1	101.7	30.3	73.8	11.8384	1	5.61	9.9	7.6	60	no	Nerver	1	0
1837	1	1	1	1	4.59	1.27	2.86	75.14	362.8	44	0.982	5.72	68	0	0	0	0	0	0	112	28.5	94	11.5519	1	4.16	7.3	8.2	120	yes	heavy	0	0
1838	1	3	3	1	5	1.06	4.28	62.76	416.4	43	3.895	7.44	44	0	0	0	0	0	0	128.9	36.7	110.9	12.2402	1	4.86	6.5	7.8	840	no	heavy	0	1
1839	1	4	1	0	0.75	1.11	7.14	175.03	475.8	44	1.242	12.16	23	0	1	0	0	0	0	85.4	22.3	63.7	10.7001	0	4.27	8.4	3.4	240	no	mild	1	0
1840	0	3	3	0	5	1.89	7.5	72.49	315.2	44	2.54	7.16	19	0	0	0	0	0	0	96.9	28.2	64.1	12.103	0	5.95	6.2	6.5	480	yes	mild	0	1
1841	1	2	3	1	4.56	1.29	7.85	101.66	404.5	44	0.734	5.61	28	0	0	0	0	0	0	112.2	33.3	94.3	11.5541	1	3.62	6.1	10	240	no	moderate	0	0
1842	0	3	2	1	1.16	0.98	5	46.85	315.2	42	1.49	12.82	30	0	0	0	0	0	0	106.8	33.1	90.5	11.2266	1	3.67	9.2	5.1	240	yes	mild	0	0
1843	0	2	1	1	2.44	1.32	3.93	40.66	285.5	36	1.411	9.71	17	0	0	0	0	0	1	108.8	34.1	78.7	12.2643	1	5.48	12.4	6.5	120	no	Nerver	0	0
1844	1	5	3	1	3.22	1.32	2.86	72.49	196.3	48	1.321	7.83	39	0	1	0	1	0	0	86.7	22.8	63.9	10.846	0	5.2	6.4	8.1	600	yes	mild	1	1
1845	1	3	3	0	1.43	0.93	6.07	103.43	529.4	43	1.016	6	16	1	1	0	0	1	0	111.2	30.2	91.5	11.625	0	4.09	6.3	11.8	300	yes	mild	1	0
1846	0	2	2	1	3.64	1.53	7.5	76.02	273.6	38	1.908	8.66	15	0	0	0	0	0	0	107.5	35	81.6	11.9005	1	5.02	6.4	8.1	480	no	Nerver	0	1
1847	0	4	2	0	0	1.58	3.21	79.56	327.1	44	1.027	4.94	24	0	0	0	0	0	0	134.8	47.6	125.8	12.0185	1	4.37	6.3	6.7	1380	no	mild	0	1
1848	1	5	3	1	2.55	1.06	4.28	124.64	243.9	38	3.218	9.1	8	0	0	0	0	0	1	124	28.6	100.5	12.3691	0	4.24	6.7	9.1	360	yes	mild	0	1
1849	1	1	1	1	2.25	0.72	5	57.46	226	43	11.29	12.16	28	0	0	0	0	0	0	100.6	27	82.7	11.0623	0	6.18	7.8	6.8	300	no	mild	0	0
1850	1	3	2	1	0.71	0.83	3.57	68.95	202.2	47	5.645	11.77	21	1	1	1	1	0	0	107	29.2	92.5	11.1253	1	4.84	8.6	8.4	480	yes	mild	1	1
1851	1	3	3	0	1.39	0.88	4.28	91.05	380.7	46	2.698	9.21	53	0	0	0	0	0	0	100.1	30.1	90.6	10.5165	0	5.56	5.5	5.5	480	no	mild	0	1
1852	1	1	1	1	1.11	1.09	3.21	64.53	350.9	45	1.863	7.33	171	0	0	0	0	0	0	117	33.2	96.2	11.9288	0	6.1	6.7	8.2	60	no	moderate	0	0
1853	1	3	1	1	0.41	0.88	8.57	144.09	285.5	40	3.161	8.94	25	1	1	1	0	1	0	111.2	28.2	76.9	12.6807	1	3.18	6.3	10.3	480	no	Nerver	1	1
1854	1	1	3	1	4.48	0.85	4.64	53.04	237.9	42	5.69	15.32	102	0	0	0	0	0	0	118.5	34.7	101.1	11.7854	0	6.59	12.7	6.7	60	yes	moderate	0	0
1855	0	3	1	0	2.04	1.19	12.14	123.76	618.6	41	1.276	8.88	23	0	0	0	0	0	0	101.2	28.9	77.4	11.503	1	4.14	5.6	8.2	360	yes	Nerver	0	1
1856	0	4	3	0	3.02	1.19	2.5	72.49	327.1	34	1.298	5.88	9	0	0	0	0	0	1	94.5	29.3	84.7	10.2681	0	3.08	11.3	6.1	480	no	mild	0	1
1857	1	3	3	1	1.82	0.98	10.71	137.9	493.7	40	2.043	8.72	20	0	0	0	0	0	0	121.5	32.9	106.7	11.7623	1	4.47	6	9.5	480	yes	mild	0	1
1858	0	3	3	1	5	1.71	4.28	53.92	291.5	43	1.919	8.27	23	0	0	0	0	0	0	125.7	45.7	123.4	11.3156	1	6.98	7.3	8.6	480	no	mild	0	1
1859	0	4	3	1	0	1.22	2.14	58.34	327.1	39	0.937	8.05	40	0	0	0	0	0	0	155	57.1	157.5	12.3507	1	3.23	6.3	4.4	120	no	Nerver	0	0
1860	0	4	2	1	0.68	1.5	3.21	73.37	261.7	40	1.118	6.16	14	0	0	0	0	0	0	102.6	27.9	75	11.8472	1	5.66	6.7	4.3	240	no	Nerver	0	0
1861	1	1	3	1	2.97	0.78	3.93	113.15	285.5	40	6.921	10.88	39	0	0	0	0	0	1	116.4	34.1	99.1	11.6927	1	4.03	10.9	9.6	240	no	mild	0	0
1862	1	3	3	0	0.81	0.67	4.28	106.96	309.3	44	3.364	7.33	16	0	0	0	0	0	0	113.4	28.1	97.7	11.4727	0	2.82	6.3	13.4	480	yes	mild	0	1
1863	1	4	2	0	0.9	1.34	11.78	141.44	499.6	42	0.745	4.77	21	1	1	1	0	0	0	96.4	30	79.7	10.7981	1	3.9	5.9	10	600	no	mild	1	1
1864	1	1	1	1	1.04	0.8	4.64	84.86	422.3	42	2.393	8.22	34	0	0	0	0	0	0	107.2	29.2	76.8	12.2325	0	4.09	6.2	9.6	180	no	moderate	0	0
1865	1	3	2	1	3.4	1.14	5.71	124.64	333.1	43	1.592	6.77	26	0	0	0	0	0	0	120.8	36.1	105.1	11.7833	1	2.95	6.7	5.4	300	no	mild	0	0
1866	1	4	2	0	0.19	1.58	7.14	106.08	422.3	41	0.677	6.22	35	0	0	0	0	0	1	141.2	50.9	167.8	10.9003	1	4.11	6.4	3.5	600	yes	moderate	0	1
1867	0	2	1	0	0.92	1.78	12.85	263.43	386.6	39	1.344	4.61	10	0	0	0	0	0	0	91.6	25.8	59.6	11.8651	1	5.92	5.7	8.9	300	yes	Nerver	0	0
1868	0	5	3	1	5	1.53	3.93	66.3	410.4	42	1.637	4.66	21	0	0	0	0	0	0	99.3	29	69.7	11.8941	0	5.56	5.2	8.4	480	yes	mild	0	1
1869	1	3	3	0	5	1.27	6.07	104.31	386.6	48	1.445	8.05	18	0	0	0	0	0	0	84.4	22.6	75.9	9.68772	0	5.38	5.1	7.2	240	no	heavy	0	0
1870	1	3	3	0	0.6	0.75	6.07	53.92	232	40	35.981	16.82	32	0	0	0	0	0	1	149.5	51.2	163.4	11.6954	0	13.52	10.6	8.4	240	yes	moderate	0	0
1871	1	3	3	0	1.83	2.2	2.86	70.72	565.1	47	1.05	5.66	112	0	0	0	0	0	0	84.3	22.4	59.1	10.9656	0	7.5	5.1	6.1	120	no	moderate	0	0
1872	1	3	3	1	5	1.29	7.5	113.15	410.4	39	2.676	7.55	19	0	0	0	0	0	0	116.5	30.9	99.5	11.6792	0	5.4	5.6	5.3	240	no	mild	0	0
1873	0	3	2	1	1.26	0.96	3.21	76.91	345	41	0.779	6.11	18	0	0	0	0	0	0	144	45.5	133.3	12.4723	0	3.1	6.5	10.8	360	yes	mild	0	1
1874	0	4	2	0	0.13	1.09	3.21	62.76	386.6	40	1.377	5.22	138	1	0	0	0	0	0	113.3	30.8	87	12.147	1	3.88	6.3	4.8	480	no	mild	1	1
1875	1	5	3	0	1.29	1.19	6.78	79.56	315.2	46	1.016	8.72	17	0	0	0	0	0	0	95.4	26.7	69	11.4848	0	3.98	8.8	5.4	660	no	Nerver	0	1
1876	1	4	2	0	0.28	0.96	5.71	124.64	356.9	43	2.631	9.27	35	0	0	0	0	0	0	110	32.1	90.6	11.5566	1	6.1	8.5	5.9	360	yes	heavy	0	1
1877	1	3	1	1	0.96	0.67	2.14	81.33	315.2	45	2.258	7.05	40	0	0	0	0	0	0	113.8	29.9	90.3	11.9756	0	6.88	6.3	9.3	60	yes	moderate	0	0
1878	1	3	3	0	1.25	0.75	7.85	160.89	481.8	40	10.093	7.16	21	0	0	0	0	0	1	114.2	33.4	95.9	11.6616	1	5.28	7.3	7.8	780	no	heavy	0	1
1879	0	4	2	0	0.73	0.85	6.43	123.76	339	39	1.253	6.22	21	0	0	0	0	0	0	98.7	27.9	58	12.9599	1	5.35	5.6	7.1	480	no	Nerver	0	1
1880	0	2	2	0	1.57	1.22	4.64	75.14	368.8	39	1.219	7.05	34	0	0	0	0	0	0	105.5	37	89.9	11.1269	0	4.42	6	6.8	180	yes	moderate	0	0
1881	0	1	1	0	0.48	0.98	3.93	46.85	202.2	39	3.579	16.32	23	0	0	0	0	0	0	122.8	38.4	91.2	12.8588	1	6.23	11	8.8	120	yes	Nerver	0	0
1882	0	1	1	0	0.7	1.86	8.21	66.3	333.1	42	1.637	5.11	9	0	0	0	0	0	0	84	24.4	45.2	12.4942	1	4.4	6.1	4.4	240	no	Nerver	0	0
1883	0	3	2	0	1.26	1.37	5	70.72	190.3	48	1.118	9.16	24	0	0	0	0	0	0	125	37.8	99.3	12.544	0	4.42	6.6	8.8	600	yes	mild	0	1
1884	0	3	3	1	5	1.06	1.79	59.23	297.4	43	1.174	6.55	16	0	0	0	0	0	0	106	27.7	75.3	12.2154	1	2.79	6.3	9.2	360	yes	Nerver	0	1
1885	0	4	3	0	0.59	1.24	5.36	68.07	267.7	37	2.032	33.58	29	0	0	0	0	0	0	101.4	30.1	97	10.2956	1	6.18	17.8	7.9	420	no	Nerver	0	1
1886	0	3	2	1	0.88	1.09	3.21	59.23	172.5	36	5.622	20.04	12	0	1	0	0	0	0	99.8	28.6	76.2	11.4328	1	8.07	10.8	6.6	360	no	Nerver	1	1
1887	1	5	2	0	0.67	0.85	7.14	84.86	422.3	39	1.964	27.59	1363	1	1	0	1	0	0	133.7	37.2	107.6	12.8892	1	2.74	12.3	6.7	960	yes	Nerver	1	1
1888	0	4	2	1	1.65	1.47	4.28	74.26	255.8	41	0.677	5.11	10	0	0	0	0	0	0	83.8	25	69.1	10.081	1	3.78	5.1	5.4	180	no	Nerver	0	0
1889	1	4	1	1	1.8	1.71	6.43	87.52	452	41	1.231	10.82	25	0	0	0	0	0	0	74	19.7	50.5	10.4132	1	4.01	5.6	8.4	60	yes	mild	0	0
1890	0	1	1	0	0.72	1.01	4.28	77.79	392.6	40	1.581	7.77	50	0	0	1	0	0	0	108.7	41.7	92.8	11.2838	1	3.98	6.1	5.7	480	no	Nerver	1	1
1891	0	3	2	1	2.64	1.22	5	80.44	267.7	42	1.727	7.27	15	0	0	1	0	0	0	97.1	25.2	64.1	12.128	1	9.83	6.1	6.3	240	no	Nerver	1	0
1892	0	3	2	0	1.24	1.73	5.71	52.16	285.5	43	1.716	5.27	13	0	0	0	0	0	0	87.9	21.4	58.8	11.4631	0	6.34	5.9	7.6	480	no	Nerver	0	1
1893	1	4	2	1	1.13	1.16	3.93	90.17	303.3	44	1.14	7.94	20	0	0	0	0	0	0	89.1	22.4	68.7	10.7498	0	4.91	6.8	5.2	360	no	mild	0	1
1894	0	3	3	0	1.26	1.5	6.78	67.18	410.4	44	2.224	7.72	18	0	0	0	0	0	0	97.2	30	77	11.077	0	7.32	5.4	6.3	180	no	mild	0	0
1895	0	3	2	0	0.73	1.14	10.71	82.21	440.2	43	2.213	6.11	48	0	0	0	0	0	0	126.1	43.4	106.2	12.2364	1	3.72	6.6	7.5	240	no	Nerver	0	0
1896	1	3	2	0	1.45	0.78	6.43	99.89	202.2	46	2.314	4.5	15	0	0	0	1	0	0	97.4	23.5	79.1	10.9514	1	4.11	6.2	9.9	480	yes	mild	1	1
1897	0	2	3	1	0.25	1.42	5.71	44.2	249.8	35	4.381	19.43	56	0	0	0	0	0	0	101	32.4	68.9	12.1678	1	5.64	12.6	7.4	60	no	Nerver	0	0
1898	0	5	2	1	0.91	1.22	4.28	64.53	339	41	2.484	7.11	19	0	0	0	0	0	0	93.4	27.7	72.4	10.9768	0	4.86	6	8.9	300	no	mild	0	0
1899	1	4	2	1	2.75	1.27	5	76.02	297.4	42	0.632	6.38	21	0	0	0	0	0	0	87.5	22.7	66.1	10.7624	1	4.73	6.7	4.1	480	yes	mild	0	1
1900	0	4	3	0	0.67	1.29	6.43	72.49	327.1	38	0.813	6.61	27	0	0	0	0	0	0	109.2	39.3	97.8	11.0421	1	3.41	6.4	5.1	240	yes	mild	0	0
1901	0	4	3	1	3.13	1.29	3.57	39.78	107.1	39	2.416	11.6	9	0	0	0	0	0	1	103	28.5	83.8	11.2516	0	5.43	12.4	7.7	360	no	mild	0	1
1902	0	4	2	0	1.29	1.34	3.93	78.68	309.3	41	1.118	5.83	12	0	0	0	0	1	1	102.1	29.1	79.2	11.4726	1	3.47	6.2	6.4	480	no	Nerver	1	1
1903	0	4	2	0	1.23	1.58	2.86	65.42	279.6	40	0.666	5.66	15	0	0	0	0	1	0	104.5	33.4	73	12.2308	1	4.86	6.6	7.6	600	yes	heavy	1	1
1904	0	4	3	0	2.04	1.53	5	65.42	333.1	38	0.824	7.6	34	0	0	0	0	0	0	124.2	41.8	110.7	11.8045	1	3.85	6.6	8.2	120	no	Nerver	0	0
1905	1	1	3	1	1.48	1.06	5.36	67.18	380.7	39	1.761	15.54	27	0	0	0	0	0	1	127.7	36.7	116.4	11.8363	1	5.79	11.2	9.6	60	yes	mild	0	0
1906	1	3	3	1	2.22	1.37	3.21	82.21	249.8	44	1.581	4.55	26	0	0	0	0	0	0	91.9	21.6	73.3	10.734	1	3.75	7.3	8.8	480	yes	mild	0	1
1907	0	3	2	1	1.22	1.19	3.57	52.16	291.5	39	1.682	4.61	17	0	0	0	0	0	0	122.3	37.7	101.5	12.1393	1	4.84	5.8	7.1	420	yes	mild	0	1
1908	0	4	3	1	2.04	1.73	5.71	76.91	374.7	40	2.281	6.38	17	0	0	1	0	0	1	108	34.6	84.5	11.7489	0	5.92	6.7	7.8	240	no	Nerver	1	0
1909	0	4	2	0	0.75	1.11	1.79	75.14	261.7	48	1.231	6.33	31	0	0	0	0	0	0	93.3	27.4	78.6	10.5237	1	3.67	6.6	11.1	300	no	Nerver	0	0
1910	0	4	3	0	4.76	1.6	2.14	56.58	291.5	42	1.095	7.44	24	0	0	0	0	0	0	100.4	29.5	77.7	11.39	0	5.9	7	5.9	180	no	mild	0	0
1911	1	4	2	0	0.42	1.09	4.28	114.92	505.6	41	0.802	4.88	41	0	0	0	0	0	0	127	38	131.6	11.0707	0	5.64	5.5	5.7	240	no	mild	0	0
1912	1	5	3	1	5	1.5	4.28	59.23	392.6	47	1.603	6.22	25	0	1	0	1	0	0	105.1	27.5	73.6	12.2508	1	4.68	8	6.9	240	yes	mild	1	0
1913	0	3	3	1	1.1	0.96	10	112.27	410.4	39	2.71	11.16	15	0	0	1	0	1	1	109.5	32.8	87.4	11.7127	1	7.21	7.7	7.4	360	yes	mild	1	1
1914	0	3	3	1	1.98	1.11	7.5	84.86	327.1	41	1.073	7.11	15	0	0	0	0	0	0	104.2	36.8	79.2	11.7086	1	3.52	6.5	8.5	300	no	Nerver	0	0
1915	0	3	3	0	0.86	1.09	5	71.6	226	40	1.603	6.83	18	0	0	0	0	0	1	114	37.1	94.2	11.7457	1	4.86	7	6.6	600	yes	mild	0	1
1916	1	1	3	1	5	1.27	5	102.54	309.3	45	2.145	11.21	31	0	0	0	0	0	0	100.5	26.7	74.8	11.6202	1	4.58	5.5	7.3	180	no	mild	0	0
1917	1	3	1	0	2.04	0.83	6.07	77.79	416.4	43	3.082	9.16	23	0	0	0	0	0	0	101.4	26.4	76.1	11.6237	1	3.54	6.1	6.9	240	yes	mild	0	0
1918	0	4	2	0	0.85	0.75	3.57	114.92	410.4	42	1.061	5.22	23	0	1	1	1	0	1	122.7	40	105.2	11.9629	1	2.84	8.9	6.4	480	yes	mild	1	1
1919	0	4	2	0	1.67	1.03	3.57	60.11	255.8	41	1.468	7.44	20	0	0	0	0	0	0	133	46	122.5	12.0167	1	3.31	9.6	6.9	480	no	mild	0	1
1920	0	3	3	1	5	1.14	4.28	105.2	356.9	41	1.253	6.99	18	0	1	0	1	0	0	125	33.7	97.8	12.6398	1	3.05	6.5	5.1	480	yes	Nerver	1	1
1921	1	4	1	0	1.88	2.3	9.28	120.22	345	43	0.553	6.61	15	0	0	0	0	0	0	89.8	24.1	76.8	10.247	1	5.51	6.6	7.6	180	yes	mild	0	0
1922	0	2	2	0	0.3	1.37	5.71	51.27	333.1	40	1.219	7.27	17	0	0	0	0	0	0	101.1	28.9	70.5	12.0408	0	3.18	6.3	6.5	15	no	Nerver	0	0
1923	1	1	1	1	1.38	0.85	5.71	76.02	356.9	46	5.464	5.88	21	0	0	0	0	1	0	101.2	29	83.2	11.0948	1	6.49	7.2	8.9	240	yes	moderate	1	0
1924	0	2	2	1	1.25	1.11	3.93	50.39	273.6	42	2.439	11.82	100	0	0	0	0	0	0	112.2	35.2	90.8	11.7747	0	5.3	7.9	13.3	300	no	mild	0	0
1925	1	1	2	1	2.82	1.29	4.28	70.72	237.9	41	4.301	14.04	30	0	0	0	0	0	1	132.6	38.7	134.9	11.4166	1	5.33	9.7	7.8	300	no	moderate	0	0
1926	0	3	3	0	0.82	1.27	4.28	73.37	452	41	4.347	5.66	23	0	0	0	0	0	0	124.6	40.3	112.7	11.737	0	5.33	7.4	6.7	300	no	Nerver	0	0
1927	1	1	2	1	0.81	0.72	3.93	56.58	303.3	43	13.051	8.66	20	0	0	0	0	0	0	87.9	24.7	60.9	11.2637	0	7.45	9	4.6	180	no	mild	0	0
1928	0	5	1	1	0.4	1.68	3.57	53.92	208.2	45	1.332	18.04	25	0	0	0	0	0	1	87.3	23.4	58.4	11.4237	0	5.38	10.3	5.9	120	no	Nerver	0	0
1929	1	4	2	1	1.3	0.98	5.36	99.89	380.7	41	2.732	8.6	44	0	0	0	0	0	0	110.3	31.3	91.3	11.5436	1	5.09	7.1	11	360	yes	Nerver	0	1
1930	1	3	3	1	2.89	1.29	6.43	78.68	261.7	40	3.206	4.72	34	1	0	1	0	0	0	88.5	22.6	66.7	10.8363	1	4.27	6.2	8.1	360	yes	mild	1	1
1931	1	4	2	1	1.56	0.85	6.07	144.98	446.1	43	1.377	7.33	30	0	0	0	0	0	1	113.5	32.1	98.9	11.4129	1	3.57	5.1	5.1	120	yes	mild	0	0
1932	0	3	3	1	4.3	1.91	9.64	143.21	475.8	42	1.524	5.55	29	1	0	1	0	0	0	107.4	30.1	81.3	11.9113	1	4.94	6.7	10.2	600	no	mild	1	1
1933	0	4	2	0	0.78	2.4	3.93	63.65	380.7	43	0.632	10.32	14	0	0	0	0	0	0	94.2	26	71.8	11.117	1	6.03	5.8	7.4	600	no	Nerver	0	1
1934	1	3	2	1	1.12	0.98	5.36	101.66	380.7	42	1.185	5.55	19	0	0	0	0	0	0	105.4	28.1	93.2	10.9177	0	4.27	6	6.2	360	yes	mild	0	1
1935	1	1	1	1	0.95	1.01	6.07	65.42	279.6	42	1.705	4.66	19	0	0	1	0	0	0	125.5	38.5	110.2	11.9551	1	3.36	6	7.7	60	yes	mild	1	0
1936	1	4	3	0	1.88	1.34	2.5	86.63	214.1	44	0.847	8.22	17	0	0	0	0	0	0	121	30.7	92.3	12.5946	1	4.06	6.9	6.2	600	yes	mild	0	1
1937	0	3	2	1	0.73	0.67	2.5	45.97	321.2	42	7.44	7.38	30	0	0	0	0	0	0	111.4	33	88.9	11.815	0	5.59	5.8	10.4	480	yes	mild	0	1
1938	0	2	3	1	5	1.11	9.28	104.31	333.1	43	2.755	7.77	19	0	0	0	0	0	0	95.5	28.9	74.2	11.0867	1	5.46	6.8	7.3	180	no	Nerver	0	0
1939	1	3	1	0	1.33	1.01	6.07	136.14	380.7	40	4.031	8.38	14	1	1	0	0	0	0	121.3	31.7	92	12.6464	1	3.59	5.8	6.4	480	no	mild	1	1
1940	1	3	3	1	5	0.93	7.14	110.5	255.8	48	3.387	7.33	26	0	0	0	0	0	0	100.1	26.4	78.1	11.3268	1	4.73	6	9	360	no	Nerver	0	1
1941	1	3	3	1	1.02	0.85	8.57	152.93	350.9	47	1.524	6.61	21	1	0	0	1	0	0	91.5	25.9	80.4	10.2045	0	4.14	7.7	7.3	180	yes	mild	1	0
1942	0	1	2	1	0.17	0.96	2.86	45.97	232	42	1.987	16.93	40	0	0	0	0	0	0	101.4	31.2	78.2	11.4666	0	6.41	10.9	8.3	20	no	heavy	0	0
1943	0	3	3	0	5	0.75	4.64	57.46	279.6	43	5.035	8.1	23	0	1	0	1	0	0	106.9	29.5	75.7	12.2865	1	3.83	5.9	5.2	480	no	Nerver	1	1
1944	1	3	3	1	3.97	1.89	5.71	96.36	434.2	44	0.802	7.44	23	0	0	0	0	0	0	97.6	23.7	79.3	10.9601	0	5.2	5.4	5.4	540	no	moderate	0	1
1945	0	4	2	0	2.36	0.78	5	56.58	249.8	44	1.377	5.55	15	0	0	0	0	0	0	104.9	29.4	84.5	11.4116	1	3.59	6.8	5.9	300	yes	Nerver	0	0
1946	1	5	2	1	1.81	1.01	5.71	95.47	541.3	43	0.655	7.27	22	0	0	0	0	0	0	83.8	24	62.6	10.5915	0	3.98	5.7	8.9	480	no	moderate	0	1
1947	1	4	3	0	5	0.98	6.78	481.78	154.6	41	0.745	11.71	13	0	0	0	0	0	1	106.8	28	82.6	11.7512	1	3.88	6.9	6.1	180	no	mild	0	0
1948	1	3	2	1	1.52	0.96	6.78	161.77	380.7	38	1.908	16.76	22	1	1	1	1	0	1	138.4	40.7	129.7	12.1525	1	3.8	10.1	9.6	480	yes	heavy	1	1
1949	0	4	2	1	0.87	1.71	6.43	66.3	297.4	35	0.519	6.38	14	0	0	0	0	0	0	91.7	24.8	61.5	11.6932	1	3.49	6.1	8.6	180	no	Nerver	0	0
1950	0	4	3	0	4.05	1.14	3.93	72.49	398.5	36	0.745	5.83	29	1	0	0	0	0	0	120.5	42.6	107.6	11.6167	1	3.34	6.6	4.4	720	yes	mild	1	1
1951	0	4	3	0	0.05	1.09	5	73.37	386.6	35	3.364	14.71	14	0	0	0	0	0	0	142.6	48	103.2	14.0372	1	4.42	7.8	7.9	180	no	mild	0	0
1952	0	5	3	1	5	1.37	4.28	58.34	380.7	43	2.247	6.66	30	0	0	0	0	0	0	93.3	32.1	74.4	10.8167	1	5.9	7	8.2	360	no	Nerver	0	1
1953	0	5	1	0	1.84	1.09	3.21	51.27	273.6	35	0.565	19.26	28	0	0	0	0	0	0	86.2	22.7	57.1	11.4075	0	2.9	11.9	5.6	300	no	Nerver	0	0
1954	1	2	3	1	0.73	1.19	7.85	122.88	303.3	42	7.248	18.71	41	0	0	0	0	0	0	104.3	27.1	93.2	10.8038	1	7.53	10.8	9.6	300	no	moderate	0	0
1955	0	3	2	0	0.04	1.47	8.57	65.42	297.4	44	1.185	6.44	30	0	0	0	0	0	0	110.2	32.4	73.8	12.8278	1	4.81	5.6	6.9	360	yes	mild	0	1
1956	0	1	1	0	0.51	1.14	3.93	53.04	243.9	43	2.055	5.38	31	0	0	0	0	0	0	91.2	28.3	63	11.4901	0	4.24	5.7	5.4	240	no	Nerver	0	0
1957	0	3	3	0	2.04	0.8	3.93	53.04	297.4	35	4.505	14.49	48	0	0	0	0	0	1	142.7	42.4	120.2	13.0158	1	4.68	10.6	8.6	180	no	mild	0	0
1958	0	3	2	1	0.98	1.03	8.21	171.5	463.9	38	6.345	9.66	17	0	0	0	0	1	1	124.1	35.9	99	12.4725	1	6.75	7.3	8.1	480	yes	mild	1	1
1959	0	5	1	0	2.5	1.37	6.78	102.54	297.4	39	0.881	5.83	16	0	0	0	0	1	1	87.5	22.6	54.4	11.8634	1	4.5	7.7	8.9	900	no	mild	1	1
1960	1	3	3	1	2.7	0.88	6.78	90.17	434.2	41	1.75	8.6	19	1	1	0	1	0	0	131.4	37.8	113.9	12.3121	0	4.01	6.4	8.8	600	yes	Nerver	1	1
1961	1	4	2	1	1.77	1.11	7.5	121.99	422.3	43	2.495	21.7	27	0	0	0	0	0	0	113.7	31.1	106.3	11.0279	1	5.51	10.6	5.9	420	yes	moderate	0	1
1962	1	2	3	1	1.56	0.78	3.57	67.18	422.3	42	5.589	7.27	68	0	0	0	0	0	0	134.6	41.4	118.7	12.3543	1	4.94	6	13	180	yes	mild	0	0
1963	0	4	3	1	1.09	0.72	5	75.14	452	42	2.281	8.49	22	0	0	0	0	0	0	115.8	34.1	91	12.1391	1	3.98	7.9	6.6	480	no	Nerver	0	1
1964	0	1	3	1	3.97	1.27	4.64	66.3	398.5	44	1.919	6.16	29	0	0	0	0	0	0	98.5	29.4	70.3	11.7479	1	4.19	5.7	5.9	240	no	Nerver	0	0
1965	1	3	3	0	5	0.93	3.93	73.37	309.3	42	2.676	4.83	22	0	0	0	0	0	0	106.6	27.5	78.4	12.0392	0	4.94	5.2	8.9	480	no	mild	0	1
1966	1	4	2	0	0.84	1.68	3.57	106.96	196.3	41	1.581	30.75	16	0	0	0	0	1	1	100	26.7	78.3	11.3011	1	4.32	13.9	4.7	600	yes	mild	1	1
1967	1	3	2	1	1.78	1.29	5.71	69.84	279.6	47	2.902	12.16	29	0	0	0	0	0	1	107.6	28.6	89.5	11.3737	1	4.4	9.1	12.6	540	yes	heavy	0	1
1968	1	3	3	1	4.51	1.55	5	107.85	339	37	0.576	10.16	16	0	0	0	0	0	1	109.2	28.9	88.9	11.5817	1	3.26	8.9	7.2	300	yes	mild	0	0
1969	1	3	3	1	5	1.29	6.07	105.2	386.6	43	3.206	6.99	27	0	0	0	1	0	0	122.1	34.4	102.4	12.0661	1	4.32	6.9	5.4	600	no	Nerver	1	1
1970	1	2	3	1	3.09	1.19	3.57	89.28	208.2	45	1.964	9.66	34	0	0	0	0	0	0	114.8	31.2	96	11.7167	0	4.27	7.7	7.9	480	yes	mild	0	1
1971	1	5	3	1	3.77	0.98	3.93	86.63	356.9	41	2.981	20.43	146	0	0	0	0	0	0	113.7	34.9	95.4	11.6409	0	5.87	9.4	6.5	720	no	Nerver	0	1
1972	0	2	1	0	1.22	1.19	2.86	55.69	273.6	40	1.592	5.72	13	0	0	0	0	0	1	100.3	26	55.4	13.4755	1	4.29	6.3	12.2	300	yes	mild	0	0
1973	0	3	3	1	5	1.45	4.64	61	237.9	44	1.75	7.94	24	0	0	0	0	0	0	95.5	24	71.8	11.2704	0	4.42	5.5	6.9	420	yes	mild	0	1
1974	0	5	3	0	2.18	1.22	6.07	73.37	297.4	40	1.242	6.27	13	0	1	0	1	0	0	98	24.8	60.9	12.5579	1	3.62	6	11.4	180	yes	mild	1	0
1975	1	3	2	1	1.45	1.58	3.93	68.07	327.1	45	0.7	7.11	34	0	0	0	0	1	0	109	30.3	81.5	12.0739	0	5.43	5.9	6.2	240	yes	Nerver	1	0
1976	1	5	3	1	0	0.91	7.14	114.92	279.6	42	2.958	7.49	17	0	0	0	0	0	0	94.1	25.8	73.6	10.9686	1	3.18	7.6	8.6	300	yes	mild	0	0
1977	0	3	3	1	5	1.06	3.93	57.46	350.9	43	3.082	10.55	38	0	0	0	0	0	1	102.3	29.2	75.4	11.7812	1	3.78	8.4	8.8	600	yes	mild	0	1
1978	0	2	2	1	3.53	1.09	3.57	77.79	285.5	43	1.039	5.88	23	0	1	0	1	0	0	109	27.7	74.2	12.6539	0	3.28	7.1	8.4	420	yes	mild	1	1
1979	0	4	2	1	3.81	1.45	7.14	109.62	398.5	44	1.061	7.05	18	0	0	0	0	0	1	115	36.4	107.5	11.0916	1	5.38	6.9	9.5	300	yes	mild	0	0
1980	0	3	3	0	1.93	1.4	7.85	94.59	356.9	42	1.716	7.22	37	0	0	0	0	0	0	125	46.1	117.2	11.5464	1	6.23	5.9	9.6	480	no	mild	0	1
1981	1	5	3	1	3.81	1.14	5.71	68.95	345	42	1.434	11.38	17	0	1	1	0	0	0	100.8	26.3	77.3	11.4649	0	3.23	6.1	7.8	480	yes	mild	1	1
1982	1	5	3	1	5	1.32	2.5	76.91	440.2	48	1.253	8.05	39	0	0	0	0	0	0	98.4	24.8	63.9	12.3096	0	4.58	7.3	6.1	720	no	mild	0	1
1983	1	2	2	1	1.61	1.16	6.07	101.66	386.6	45	2.913	10.66	18	0	0	0	0	0	0	86.3	23.8	57.8	11.3513	0	5.38	8.6	7	180	no	mild	0	0
1984	0	3	2	1	4.51	1.37	3.21	51.27	309.3	44	3.252	7.11	24	0	0	0	0	0	0	106	26.8	76	12.159	1	4.94	6.6	4.5	240	no	Nerver	0	0
1985	1	3	3	1	1.44	1.06	3.93	80.44	315.2	41	2.213	9.27	25	0	0	0	0	0	0	113.1	30.8	91.9	11.7979	1	3.85	7.6	10.5	300	yes	moderate	0	0
1986	1	1	3	1	5	1.73	5.71	84.86	202.2	43	2.427	7.22	26	0	0	0	0	0	0	94.8	25.9	71.2	11.2349	1	4.55	7.3	8.8	360	yes	mild	0	1
1987	0	3	3	1	3.07	1.06	3.57	58.34	362.8	38	1.931	5.55	20	0	0	0	0	0	0	105.3	34.6	85.2	11.408	0	4.01	6	9	120	no	mild	0	0
1988	1	4	2	1	3.03	1.19	2.14	63.65	327.1	38	1.513	5.77	47	0	0	0	0	0	0	124.2	40.9	129.7	10.9057	1	6.59	8.6	6.9	360	no	moderate	0	1
1989	1	3	3	1	5	1.19	5	70.72	214.1	41	0.847	5.22	15	1	0	0	0	0	0	116.2	33.4	105.1	11.3346	1	3.26	5.3	6.3	480	no	mild	1	1
1990	0	2	1	0	0	1.22	2.86	50.39	279.6	39	1.592	7.83	41	0	0	0	0	0	0	104.4	37.6	90	11.0047	0	3.36	5.5	10	60	no	Nerver	0	0
1991	0	2	3	1	5	1.16	1.79	83.98	428.3	40	1.66	11.05	9	0	0	0	0	0	0	105.8	30.1	78.4	11.9489	0	6.05	8.1	6.7	120	no	Nerver	0	0
1992	0	4	3	0	5	1.09	6.78	99.01	321.2	42	3.127	7.66	11	0	0	0	0	0	0	88.7	23.4	58.9	11.5576	0	3.28	6.4	7.1	360	no	mild	0	1
1993	1	1	3	1	2.08	1.14	5	71.6	220.1	35	1.581	8.22	14	1	0	1	0	0	0	161	52.3	161.8	12.6572	1	3.13	6.8	10.8	600	yes	Nerver	1	1
1994	1	3	3	1	5	1.78	6.43	86.63	190.3	44	0.802	7.72	14	0	0	0	0	0	0	92	24.1	75.3	10.6021	1	4.24	5.4	8.4	240	no	mild	0	0
1995	1	4	1	1	3.07	1.03	5.36	95.47	350.9	40	1.389	5.27	21	0	0	0	0	0	0	111.8	28.2	97.9	11.2993	1	3.65	6.6	5.1	480	yes	mild	0	1
1996	1	3	2	1	5	0.85	5.71	88.4	321.2	42	5.78	7.6	39	0	0	0	0	0	0	106.3	29.9	81.7	11.7604	0	5.87	6.2	10.1	600	yes	mild	0	1
1997	0	3	3	1	1	1.14	21.06	200.67	273.6	40	2.224	8.72	25	1	1	1	1	1	1	158.7	64.7	180.1	11.8255	1	3.05	7	6.9	360	yes	Nerver	1	1
1998	0	3	2	0	1.29	1.01	4.28	81.33	291.5	39	1.773	5.94	36	0	1	0	1	0	0	139.7	54.2	138.5	11.8706	1	5.69	6.3	10.3	360	yes	mild	1	1
1999	1	1	1	1	0.87	0.85	2.14	61	380.7	43	4.606	18.04	46	0	0	0	0	0	0	114.2	30.8	96.3	11.6373	0	3.36	10	10.7	240	yes	moderate	0	0
[truncated: 2,938 more rows]
